# Supplementary material for: Fisheries governance in the face of climate change: Assessment of policy reform implications for Mexican fisheries
Source: PLoS One. 2019 Oct 2;14(10):e0222317. doi: 10.1371/journal.pone.0222317 (PMC6774473; doi:10.1371/journal.pone.0222317)
Supplement: S1 Table — (XLSX) [file pone.0222317.s003.xlsx]

## Sheet: metadata
Input parameters
Common name	Common name of species
Country	Country (i.e., Mexico)
Site	Region where fishery exists in Mexico
Scientific	Scientific name
g	Initial growth rate
K	Initial carrying carrying capacity (metric tons)
b	Initial biomass relative to biomass at MSY
f	Initial fishing mortality relative to the fishing mortality rate that leads to MSY (i.e., FMSY)
price	Price per metric ton for the given species
beta	Cost scaling parameter (1.3 implies that increasing units of effort are increasingly costly to apply)
c	Cost parameter
disc	Discount rate
MSY	Maximum sustainable yield (MT)

## Sheet: parameter_inputs
Common name	Country	Site	Scientific	g	K	b	f	price	beta	c	disc	MSY
Black tip shark	Mexico	Gulf of Mexico	Carcharhinus limbatus	0.0295926	79691.9	0.7	3.83206	1275.76	1.3	3.28163e+07	0	943.273
Blue shrimp	Mexico	Gulf of California	Litopenaeus stylirostris	0.197811	75531.5	0.7	2.0911	4902.95	1.3	6.75626e+07	0	5976.13
Black murex snail	Mexico	Sonora	Hexaplex nigritus	0.0632997	14757.4	0.5	4.91837	1806.37	1.3	3.78294e+06	0	373.638
Chocolate clam	Mexico	Baja California Sur	Megapteria squalida	0.0395623	33491.2	0.8	2.74871	590.288	1.3	7.38504e+06	0	529.972
Gulf corvina	Mexico	Upper Gulf of California	Cynoscion othonopterus	0.109192	77435.4	0.903226	1.88357	984.848	1.3	1.32836e+07	0	3381.97
Mahi-mahi	Mexico	Mexican Pacific	Coryphaena spp.	0.109192	88235.8	0.912281	2.13665	2578.12	1.3	8.99163e+07	0	3853.68
Geoduck	Mexico	Upper Gulf of California	Panopea globosa	0.0237374	107586	0.5	3.51759	1756.92	1.3	3.98094e+07	0	1021.48
Pacific hake	Mexico	Northern Gulf of California	Merluccius productus	0.0553872	3682.82	1.3	1.01046	687.5	1.3	1.56325e+06	0	81.5888
Cannonball jellyfish	Mexico	Gulf of California	Stomolophus spp.	0.235791	173233	0.8	1.98362	218.75	1.3	1.52305e+06	0	16338
Pelagic red crab	Mexico	Baja California Sur	Pleuroncodes planipes	0.237374	5027.44	1.5	0.578681	770	1.3	2.10658e+06	0	477.331
Lion-paw clam	Mexico	Baja California Sur	Lyropecten subnodosus	0.0474747	6705.1	0.9375	2.11515	12031.2	1.3	2.41127e+07	0	127.323
Red grouper	Mexico	Campeche Bank	Epinephelus morio	0.0632997	505113	0.8	2.49368	2511.37	1.3	3.53123e+08	0	12788.8
Pacific abalone	Mexico	Mexican North Pacific	Haliotis fulgens	0.0234873	169681	1.15	0.312309	19270.9	1.3	1971380705	0	1594.07
Pacific sardine	Mexico	Gulf of California	Sardinops sagax	0.174074	6.9802e+06	0.9	1.62581	83.5658	1.3	1.22659e+08	0	486007
Penshell scallop	Mexico	Bahía de Kino, Sonora	Atrina tuberculosa	0.0300673	1159.59	0.714286	2.82398	18906.2	1.3	6.56306e+06	0	13.9457
Queen conch	Mexico	Yucatán Peninsula	Strombus gigas	0.0632997	7847.74	0.15	5.9468	6875	1.3	2.16977e+06	0	198.695
Spiny lobster	Mexico	Mexican North Pacific	Panulirus interruptus	0.0316498	67507	0.9	1.36507	11019.1	1.3	3.43631e+08	0	854.596
Red snapper	Mexico	Gulf of California	Lutjanus peru	0.0300673	44067.4	0.8	2.23865	3246.99	1.3	7.20116e+07	0	529.972
Snook	Mexico	Sinaloa	Centropomus robalito	0.0791246	7047.87	0.4	4.52817	3415.4	1.3	3.14399e+06	0	223.054
Sea cucumber	Mexico	Gulf of California	Isostichopus fuscus	0.0158249	2691.34	0.48	5.39244	1987.73	1.3	859664	0	17.0353
Spanish mackerel	Mexico	Sonora	Scomberomorus spp.	0.237374	16789.4	0.5	3.51759	1088.94	1.3	1.92982e+06	0	1594.07
Jumbo squid	Mexico	Gulf of California	Dosidicus gigas	0.253199	902460	0.8	2.23865	333.387	1.3	7.99044e+07	0	91396.5
Brown swimming crab	Mexico	Sonora and Sinaloa	Callinectes bellicosus	0.174074	63507.7	0.9	3.19025	957.952	1.3	2.09014e+07	0	4421.82
Triggerfish	Mexico	Sonora	Ballistes polylepis	0.0395623	20392.9	0.3	4.62247	1718.75	1.3	4.90121e+06	0	322.7
Yellowfin tuna	Mexico	Mexican Pacific	Thunnus albacares	0.0316498	9.15583e+06	0.85	1.93392	660.506	1.3	1901298895	0	115907
