# Supplementary material for: Fisheries governance in the face of climate change: Assessment of policy reform implications for Mexican fisheries
Source: PLoS One. 2019 Oct 2;14(10):e0222317. doi: 10.1371/journal.pone.0222317 (PMC6774473; doi:10.1371/journal.pone.0222317)
Supplement: S3 Table — (XLSX) [file pone.0222317.s005.xlsx]

## Sheet: metadata
Climate change parameterization for factors that affect carrying capacity K
sci_name	Scientific name
param	Parameter name (carrying capacity K)
temp_rise	Temperature increase
sea_level_rise	Sea level rise
acidification	Ocean acidification
disease_outb	Disease outbreak
fresh_water_inflow	Fresh water inflow
start_K	Starting value for K
end_K	Ending value for K
delta_K_perc	Percent change in K over time horizon

## Sheet: k_inputs
sci_name	param	sea_level_rise	migration	fresh_water_inflow	catchability_adj	governance	start_K	end_K	delta_K_perc
Hexaplex nigritus	K	0.05	0	0	0	-0.05	14757.4	14720.5	-0.25
Callinectes bellicosus	K	0.05	-0.05	0.05	0	-0.05	63507.7	63190.6	-0.499375
Stomolophus meleagris	K	0.05	-0.05	0	0	-0.05	173233	164160	-5.2375
Megapitaria squalida	K	0.05	0	-0.05	0	-0.05	33491.2	31737.1	-5.2375
Panopea globosa	K	0.05	0	-0.025	0	-0.05	107586	104635	-2.74375
Cynoscion othonopterus	K	0.05	0	-0.05	0	0	77435.4	77241.8	-0.25
Nodipecten subnodosus	K	0.05	0	0	0	-0.05	6705.1	6688.34	-0.25
Haliotis sorenseni	K	0	-0.1	-0.05	0	0	169681	145078	-14.5
Pinna rugosa	K	0.025	0	0	0	-0.1	1159.59	1069.73	-7.75
Strombus gigas	K	0.025	0	0	0	-0.05	7847.74	7641.73	-2.625
Lutjanus peru	K	0.025	-0.1	0	-0.05	-0.1	44067.4	34757.6	-21.1262
Isostichopus fuscus	K	0.025	0	0	0	-0.1	2691.34	2482.76	-7.75
Centropomus robalito	K	0.05	-0.1	0.05	0	-0.1	7047.87	6293.92	-10.6975
Scomberomorus sierra	K	0	-0.05	0	0	-0.1	16789.4	14354.9	-14.5
Panulirus interruptus	K	0.025	-0.1	0	0	0	67507	62275.3	-7.75
Ballistes polylepis	K	0	0	0	0	-0.1	20392.9	20392.9	0
Merluccius productus	K	0	0	0	0	-0.05	3682.82	3682.82	0
Sardinops sagax	K	0	-0.15	0	-0.1	0	6.9802e+06	5.33985e+06	-23.5
Pleuroncodes planipes	K	0	-0.1	0	-0.1	0	5027.44	4072.23	-19
Thunnus albacares	K	0	-0.05	0	0	0	9.15583e+06	8.69804e+06	-5
Carcharhinus limbatus	K	0	-0.05	0	-0.1	-0.1	79691.9	61322.9	-23.05
Litopenaeus stylirostris	K	0	0	0.025	0	-0.05	75531.5	73548.8	-2.625
Dosidicus gigas	K	0	-0.15	0	-0.05	-0.05	902460	692299	-23.2875
Coryphaena hippurus	K	0	-0.1	0	-0.1	-0.1	88235.8	64323.9	-27.1
Epinephelus morio	K	0	-0.05	0	0	-0.05	505113	455865	-9.75
