# Supplementary material for: Fisheries governance in the face of climate change: Assessment of policy reform implications for Mexican fisheries
Source: PLoS One. 2019 Oct 2;14(10):e0222317. doi: 10.1371/journal.pone.0222317 (PMC6774473; doi:10.1371/journal.pone.0222317)
Supplement: S4 Table — (XLSX) [file pone.0222317.s006.xlsx]

## Sheet: metadata
Model results
sci_name	Scientific name
fleet	Fleet name (artisanal, industrial, or artisanal_and_industrial (mixed))
HCR	Harvest control rule (Econ Opt for Current Conditions = economicaly optimal assuming current environmental coniditions, i.e., initial g and K parameters; Status Quo = constant current fishing mortality rate)
climate_change	Climate change scenario (climate change or no climate change)
time	time step (year)
indicator	boimass, harvest, or profit
value	value (biomass and harvest in metric tons, profit in USD)

## Sheet: outputs
sci_name	fleet	HCR	climate_change	time	indicator	value
Sardinops sagax	industrial	Econ Opt for Current Conditions	Climate change	1	biomass	2.51276e+06
Sardinops sagax	industrial	Econ Opt for Current Conditions	No climate change	1	biomass	2.51276e+06
Sardinops sagax	industrial	Status Quo	Climate change	1	biomass	2.51276e+06
Sardinops sagax	industrial	Status Quo	No climate change	1	biomass	2.51276e+06
Sardinops sagax	industrial	Econ Opt for Current Conditions	Climate change	2	biomass	2.91403e+06
Sardinops sagax	industrial	Econ Opt for Current Conditions	No climate change	2	biomass	2.91403e+06
Sardinops sagax	industrial	Status Quo	Climate change	2	biomass	2.28466e+06
Sardinops sagax	industrial	Status Quo	No climate change	2	biomass	2.28466e+06
Sardinops sagax	industrial	Econ Opt for Current Conditions	Climate change	3	biomass	3.21604e+06
Sardinops sagax	industrial	Econ Opt for Current Conditions	No climate change	3	biomass	3.22261e+06
Sardinops sagax	industrial	Status Quo	Climate change	3	biomass	2.10856e+06
Sardinops sagax	industrial	Status Quo	No climate change	3	biomass	2.11404e+06
Sardinops sagax	industrial	Econ Opt for Current Conditions	Climate change	4	biomass	3.39726e+06
Sardinops sagax	industrial	Econ Opt for Current Conditions	No climate change	4	biomass	3.41502e+06
Sardinops sagax	industrial	Status Quo	Climate change	4	biomass	1.96891e+06
Sardinops sagax	industrial	Status Quo	No climate change	4	biomass	1.98347e+06
Sardinops sagax	industrial	Econ Opt for Current Conditions	Climate change	5	biomass	3.48217e+06
Sardinops sagax	industrial	Econ Opt for Current Conditions	No climate change	5	biomass	3.51237e+06
Sardinops sagax	industrial	Status Quo	Climate change	5	biomass	1.85561e+06
Sardinops sagax	industrial	Status Quo	No climate change	5	biomass	1.88173e+06
Sardinops sagax	industrial	Econ Opt for Current Conditions	Climate change	6	biomass	3.51202e+06
Sardinops sagax	industrial	Econ Opt for Current Conditions	No climate change	6	biomass	3.55435e+06
Sardinops sagax	industrial	Status Quo	Climate change	6	biomass	1.76179e+06
Sardinops sagax	industrial	Status Quo	No climate change	6	biomass	1.8013e+06
Sardinops sagax	industrial	Econ Opt for Current Conditions	Climate change	7	biomass	3.51666e+06
Sardinops sagax	industrial	Econ Opt for Current Conditions	No climate change	7	biomass	3.57085e+06
Sardinops sagax	industrial	Status Quo	Climate change	7	biomass	1.6827e+06
Sardinops sagax	industrial	Status Quo	No climate change	7	biomass	1.73698e+06
Sardinops sagax	industrial	Econ Opt for Current Conditions	Climate change	8	biomass	3.51099e+06
Sardinops sagax	industrial	Econ Opt for Current Conditions	No climate change	8	biomass	3.57707e+06
Sardinops sagax	industrial	Status Quo	Climate change	8	biomass	1.6149e+06
Sardinops sagax	industrial	Status Quo	No climate change	8	biomass	1.68504e+06
Sardinops sagax	industrial	Econ Opt for Current Conditions	Climate change	9	biomass	3501250
Sardinops sagax	industrial	Econ Opt for Current Conditions	No climate change	9	biomass	3.57937e+06
Sardinops sagax	industrial	Status Quo	Climate change	9	biomass	1.55589e+06
Sardinops sagax	industrial	Status Quo	No climate change	9	biomass	1.64278e+06
Sardinops sagax	industrial	Econ Opt for Current Conditions	Climate change	10	biomass	3.48989e+06
Sardinops sagax	industrial	Econ Opt for Current Conditions	No climate change	10	biomass	3.58021e+06
Sardinops sagax	industrial	Status Quo	Climate change	10	biomass	1.50382e+06
Sardinops sagax	industrial	Status Quo	No climate change	10	biomass	1.60817e+06
Sardinops sagax	industrial	Econ Opt for Current Conditions	Climate change	11	biomass	3.47786e+06
Sardinops sagax	industrial	Econ Opt for Current Conditions	No climate change	11	biomass	3.58053e+06
Sardinops sagax	industrial	Status Quo	Climate change	11	biomass	1.45727e+06
Sardinops sagax	industrial	Status Quo	No climate change	11	biomass	1.57967e+06
Sardinops sagax	industrial	Econ Opt for Current Conditions	Climate change	12	biomass	3.46551e+06
Sardinops sagax	industrial	Econ Opt for Current Conditions	No climate change	12	biomass	3.58064e+06
Sardinops sagax	industrial	Status Quo	Climate change	12	biomass	1.41516e+06
Sardinops sagax	industrial	Status Quo	No climate change	12	biomass	1.5561e+06
Sardinops sagax	industrial	Econ Opt for Current Conditions	Climate change	13	biomass	3.453e+06
Sardinops sagax	industrial	Econ Opt for Current Conditions	No climate change	13	biomass	3.58068e+06
Sardinops sagax	industrial	Status Quo	Climate change	13	biomass	1.37664e+06
Sardinops sagax	industrial	Status Quo	No climate change	13	biomass	1.53654e+06
Sardinops sagax	industrial	Econ Opt for Current Conditions	Climate change	14	biomass	3.44037e+06
Sardinops sagax	industrial	Econ Opt for Current Conditions	No climate change	14	biomass	3.5807e+06
Sardinops sagax	industrial	Status Quo	Climate change	14	biomass	1.34108e+06
Sardinops sagax	industrial	Status Quo	No climate change	14	biomass	1.52025e+06
Sardinops sagax	industrial	Econ Opt for Current Conditions	Climate change	15	biomass	3.42764e+06
Sardinops sagax	industrial	Econ Opt for Current Conditions	No climate change	15	biomass	3.5807e+06
Sardinops sagax	industrial	Status Quo	Climate change	15	biomass	1.30793e+06
Sardinops sagax	industrial	Status Quo	No climate change	15	biomass	1.50665e+06
Sardinops sagax	industrial	Econ Opt for Current Conditions	Climate change	16	biomass	3.41483e+06
Sardinops sagax	industrial	Econ Opt for Current Conditions	No climate change	16	biomass	3.5807e+06
Sardinops sagax	industrial	Status Quo	Climate change	16	biomass	1.27679e+06
Sardinops sagax	industrial	Status Quo	No climate change	16	biomass	1.49527e+06
Sardinops sagax	industrial	Econ Opt for Current Conditions	Climate change	17	biomass	3.40194e+06
Sardinops sagax	industrial	Econ Opt for Current Conditions	No climate change	17	biomass	3.5807e+06
Sardinops sagax	industrial	Status Quo	Climate change	17	biomass	1.24733e+06
Sardinops sagax	industrial	Status Quo	No climate change	17	biomass	1.48574e+06
Sardinops sagax	industrial	Econ Opt for Current Conditions	Climate change	18	biomass	3.38896e+06
Sardinops sagax	industrial	Econ Opt for Current Conditions	No climate change	18	biomass	3.58071e+06
Sardinops sagax	industrial	Status Quo	Climate change	18	biomass	1.21928e+06
Sardinops sagax	industrial	Status Quo	No climate change	18	biomass	1.47773e+06
Sardinops sagax	industrial	Econ Opt for Current Conditions	Climate change	19	biomass	3.37589e+06
Sardinops sagax	industrial	Econ Opt for Current Conditions	No climate change	19	biomass	3.58071e+06
Sardinops sagax	industrial	Status Quo	Climate change	19	biomass	1.19242e+06
Sardinops sagax	industrial	Status Quo	No climate change	19	biomass	1.47101e+06
Sardinops sagax	industrial	Econ Opt for Current Conditions	Climate change	20	biomass	3.36274e+06
Sardinops sagax	industrial	Econ Opt for Current Conditions	No climate change	20	biomass	3.58071e+06
Sardinops sagax	industrial	Status Quo	Climate change	20	biomass	1.16659e+06
Sardinops sagax	industrial	Status Quo	No climate change	20	biomass	1.46535e+06
Sardinops sagax	industrial	Econ Opt for Current Conditions	Climate change	21	biomass	3.3495e+06
Sardinops sagax	industrial	Econ Opt for Current Conditions	No climate change	21	biomass	3.58071e+06
Sardinops sagax	industrial	Status Quo	Climate change	21	biomass	1.14163e+06
Sardinops sagax	industrial	Status Quo	No climate change	21	biomass	1.46058e+06
Sardinops sagax	industrial	Econ Opt for Current Conditions	Climate change	22	biomass	3.33617e+06
Sardinops sagax	industrial	Econ Opt for Current Conditions	No climate change	22	biomass	3.58071e+06
Sardinops sagax	industrial	Status Quo	Climate change	22	biomass	1.11744e+06
Sardinops sagax	industrial	Status Quo	No climate change	22	biomass	1.45656e+06
Sardinops sagax	industrial	Econ Opt for Current Conditions	Climate change	23	biomass	3.32276e+06
Sardinops sagax	industrial	Econ Opt for Current Conditions	No climate change	23	biomass	3.58071e+06
Sardinops sagax	industrial	Status Quo	Climate change	23	biomass	1.09391e+06
Sardinops sagax	industrial	Status Quo	No climate change	23	biomass	1.45317e+06
Sardinops sagax	industrial	Econ Opt for Current Conditions	Climate change	24	biomass	3.30924e+06
Sardinops sagax	industrial	Econ Opt for Current Conditions	No climate change	24	biomass	3.58071e+06
Sardinops sagax	industrial	Status Quo	Climate change	24	biomass	1.07097e+06
Sardinops sagax	industrial	Status Quo	No climate change	24	biomass	1.45031e+06
Sardinops sagax	industrial	Econ Opt for Current Conditions	Climate change	25	biomass	3.29564e+06
Sardinops sagax	industrial	Econ Opt for Current Conditions	No climate change	25	biomass	3.58071e+06
Sardinops sagax	industrial	Status Quo	Climate change	25	biomass	1.04855e+06
Sardinops sagax	industrial	Status Quo	No climate change	25	biomass	1.4479e+06
Sardinops sagax	industrial	Econ Opt for Current Conditions	Climate change	26	biomass	3.28194e+06
Sardinops sagax	industrial	Econ Opt for Current Conditions	No climate change	26	biomass	3.58071e+06
Sardinops sagax	industrial	Status Quo	Climate change	26	biomass	1.0266e+06
Sardinops sagax	industrial	Status Quo	No climate change	26	biomass	1.44586e+06
Sardinops sagax	industrial	Econ Opt for Current Conditions	Climate change	27	biomass	3.26814e+06
Sardinops sagax	industrial	Econ Opt for Current Conditions	No climate change	27	biomass	3.58071e+06
Sardinops sagax	industrial	Status Quo	Climate change	27	biomass	1.00508e+06
Sardinops sagax	industrial	Status Quo	No climate change	27	biomass	1.44414e+06
Sardinops sagax	industrial	Econ Opt for Current Conditions	Climate change	28	biomass	3.25424e+06
Sardinops sagax	industrial	Econ Opt for Current Conditions	No climate change	28	biomass	3.58071e+06
Sardinops sagax	industrial	Status Quo	Climate change	28	biomass	983942
Sardinops sagax	industrial	Status Quo	No climate change	28	biomass	1.44268e+06
Sardinops sagax	industrial	Econ Opt for Current Conditions	Climate change	29	biomass	3.24023e+06
Sardinops sagax	industrial	Econ Opt for Current Conditions	No climate change	29	biomass	3.58071e+06
Sardinops sagax	industrial	Status Quo	Climate change	29	biomass	963167
Sardinops sagax	industrial	Status Quo	No climate change	29	biomass	1.44145e+06
Sardinops sagax	industrial	Econ Opt for Current Conditions	Climate change	30	biomass	3.22613e+06
Sardinops sagax	industrial	Econ Opt for Current Conditions	No climate change	30	biomass	3.58071e+06
Sardinops sagax	industrial	Status Quo	Climate change	30	biomass	942725
Sardinops sagax	industrial	Status Quo	No climate change	30	biomass	1.44041e+06
Sardinops sagax	industrial	Econ Opt for Current Conditions	Climate change	31	biomass	3.21192e+06
Sardinops sagax	industrial	Econ Opt for Current Conditions	No climate change	31	biomass	3.58071e+06
Sardinops sagax	industrial	Status Quo	Climate change	31	biomass	922597
Sardinops sagax	industrial	Status Quo	No climate change	31	biomass	1.43953e+06
Sardinops sagax	industrial	Econ Opt for Current Conditions	Climate change	1	harvest	81763.5
Sardinops sagax	industrial	Econ Opt for Current Conditions	No climate change	1	harvest	81763.5
Sardinops sagax	industrial	Status Quo	Climate change	1	harvest	711137
Sardinops sagax	industrial	Status Quo	No climate change	1	harvest	711137
Sardinops sagax	industrial	Econ Opt for Current Conditions	Climate change	2	harvest	176887
Sardinops sagax	industrial	Econ Opt for Current Conditions	No climate change	2	harvest	176887
Sardinops sagax	industrial	Status Quo	Climate change	2	harvest	646583
Sardinops sagax	industrial	Status Quo	No climate change	2	harvest	646583
Sardinops sagax	industrial	Econ Opt for Current Conditions	Climate change	3	harvest	284263
Sardinops sagax	industrial	Econ Opt for Current Conditions	No climate change	3	harvest	286992
Sardinops sagax	industrial	Status Quo	Climate change	3	harvest	596744
Sardinops sagax	industrial	Status Quo	No climate change	3	harvest	598296
Sardinops sagax	industrial	Econ Opt for Current Conditions	Climate change	4	harvest	366253
Sardinops sagax	industrial	Econ Opt for Current Conditions	No climate change	4	harvest	375066
Sardinops sagax	industrial	Status Quo	Climate change	4	harvest	557224
Sardinops sagax	industrial	Status Quo	No climate change	4	harvest	561343
Sardinops sagax	industrial	Econ Opt for Current Conditions	Climate change	5	harvest	409724
Sardinops sagax	industrial	Econ Opt for Current Conditions	No climate change	5	harvest	426016
Sardinops sagax	industrial	Status Quo	Climate change	5	harvest	525157
Sardinops sagax	industrial	Status Quo	No climate change	5	harvest	532549
Sardinops sagax	industrial	Econ Opt for Current Conditions	Climate change	6	harvest	425820
Sardinops sagax	industrial	Econ Opt for Current Conditions	No climate change	6	harvest	449399
Sardinops sagax	industrial	Status Quo	Climate change	6	harvest	498607
Sardinops sagax	industrial	Status Quo	No climate change	6	harvest	509787
Sardinops sagax	industrial	Econ Opt for Current Conditions	Climate change	7	harvest	428365
Sardinops sagax	industrial	Econ Opt for Current Conditions	No climate change	7	harvest	458832
Sardinops sagax	industrial	Status Quo	Climate change	7	harvest	476221
Sardinops sagax	industrial	Status Quo	No climate change	7	harvest	491583
Sardinops sagax	industrial	Econ Opt for Current Conditions	Climate change	8	harvest	425261
Sardinops sagax	industrial	Econ Opt for Current Conditions	No climate change	8	harvest	462422
Sardinops sagax	industrial	Status Quo	Climate change	8	harvest	457033
Sardinops sagax	industrial	Status Quo	No climate change	8	harvest	476885
Sardinops sagax	industrial	Econ Opt for Current Conditions	Climate change	9	harvest	419965
Sardinops sagax	industrial	Econ Opt for Current Conditions	No climate change	9	harvest	463756
Sardinops sagax	industrial	Status Quo	Climate change	9	harvest	440334
Sardinops sagax	industrial	Status Quo	No climate change	9	harvest	464924
Sardinops sagax	industrial	Econ Opt for Current Conditions	Climate change	10	harvest	413847
Sardinops sagax	industrial	Econ Opt for Current Conditions	No climate change	10	harvest	464248
Sardinops sagax	industrial	Status Quo	Climate change	10	harvest	425597
Sardinops sagax	industrial	Status Quo	No climate change	10	harvest	455128
Sardinops sagax	industrial	Econ Opt for Current Conditions	Climate change	11	harvest	407435
Sardinops sagax	industrial	Econ Opt for Current Conditions	No climate change	11	harvest	464428
Sardinops sagax	industrial	Status Quo	Climate change	11	harvest	412423
Sardinops sagax	industrial	Status Quo	No climate change	11	harvest	447063
Sardinops sagax	industrial	Econ Opt for Current Conditions	Climate change	12	harvest	400929
Sardinops sagax	industrial	Econ Opt for Current Conditions	No climate change	12	harvest	464494
Sardinops sagax	industrial	Status Quo	Climate change	12	harvest	400505
Sardinops sagax	industrial	Status Quo	No climate change	12	harvest	440393
Sardinops sagax	industrial	Econ Opt for Current Conditions	Climate change	13	harvest	394407
Sardinops sagax	industrial	Econ Opt for Current Conditions	No climate change	13	harvest	464519
Sardinops sagax	industrial	Status Quo	Climate change	13	harvest	389605
Sardinops sagax	industrial	Status Quo	No climate change	13	harvest	434856
Sardinops sagax	industrial	Econ Opt for Current Conditions	Climate change	14	harvest	387900
Sardinops sagax	industrial	Econ Opt for Current Conditions	No climate change	14	harvest	464528
Sardinops sagax	industrial	Status Quo	Climate change	14	harvest	379539
Sardinops sagax	industrial	Status Quo	No climate change	14	harvest	430246
Sardinops sagax	industrial	Econ Opt for Current Conditions	Climate change	15	harvest	381420
Sardinops sagax	industrial	Econ Opt for Current Conditions	No climate change	15	harvest	464531
Sardinops sagax	industrial	Status Quo	Climate change	15	harvest	370158
Sardinops sagax	industrial	Status Quo	No climate change	15	harvest	426398
Sardinops sagax	industrial	Econ Opt for Current Conditions	Climate change	16	harvest	374972
Sardinops sagax	industrial	Econ Opt for Current Conditions	No climate change	16	harvest	464532
Sardinops sagax	industrial	Status Quo	Climate change	16	harvest	361345
Sardinops sagax	industrial	Status Quo	No climate change	16	harvest	423178
Sardinops sagax	industrial	Econ Opt for Current Conditions	Climate change	17	harvest	368558
Sardinops sagax	industrial	Econ Opt for Current Conditions	No climate change	17	harvest	464532
Sardinops sagax	industrial	Status Quo	Climate change	17	harvest	353007
Sardinops sagax	industrial	Status Quo	No climate change	17	harvest	420479
Sardinops sagax	industrial	Econ Opt for Current Conditions	Climate change	18	harvest	362179
Sardinops sagax	industrial	Econ Opt for Current Conditions	No climate change	18	harvest	464533
Sardinops sagax	industrial	Status Quo	Climate change	18	harvest	345069
Sardinops sagax	industrial	Status Quo	No climate change	18	harvest	418214
Sardinops sagax	industrial	Econ Opt for Current Conditions	Climate change	19	harvest	355835
Sardinops sagax	industrial	Econ Opt for Current Conditions	No climate change	19	harvest	464533
Sardinops sagax	industrial	Status Quo	Climate change	19	harvest	337469
Sardinops sagax	industrial	Status Quo	No climate change	19	harvest	416310
Sardinops sagax	industrial	Econ Opt for Current Conditions	Climate change	20	harvest	349527
Sardinops sagax	industrial	Econ Opt for Current Conditions	No climate change	20	harvest	464533
Sardinops sagax	industrial	Status Quo	Climate change	20	harvest	330158
Sardinops sagax	industrial	Status Quo	No climate change	20	harvest	414708
Sardinops sagax	industrial	Econ Opt for Current Conditions	Climate change	21	harvest	343255
Sardinops sagax	industrial	Econ Opt for Current Conditions	No climate change	21	harvest	464533
Sardinops sagax	industrial	Status Quo	Climate change	21	harvest	323095
Sardinops sagax	industrial	Status Quo	No climate change	21	harvest	413359
Sardinops sagax	industrial	Econ Opt for Current Conditions	Climate change	22	harvest	337019
Sardinops sagax	industrial	Econ Opt for Current Conditions	No climate change	22	harvest	464533
Sardinops sagax	industrial	Status Quo	Climate change	22	harvest	316248
Sardinops sagax	industrial	Status Quo	No climate change	22	harvest	412222
Sardinops sagax	industrial	Econ Opt for Current Conditions	Climate change	23	harvest	330820
Sardinops sagax	industrial	Econ Opt for Current Conditions	No climate change	23	harvest	464533
Sardinops sagax	industrial	Status Quo	Climate change	23	harvest	309589
Sardinops sagax	industrial	Status Quo	No climate change	23	harvest	411263
Sardinops sagax	industrial	Econ Opt for Current Conditions	Climate change	24	harvest	324657
Sardinops sagax	industrial	Econ Opt for Current Conditions	No climate change	24	harvest	464533
Sardinops sagax	industrial	Status Quo	Climate change	24	harvest	303096
Sardinops sagax	industrial	Status Quo	No climate change	24	harvest	410454
Sardinops sagax	industrial	Econ Opt for Current Conditions	Climate change	25	harvest	318531
Sardinops sagax	industrial	Econ Opt for Current Conditions	No climate change	25	harvest	464533
Sardinops sagax	industrial	Status Quo	Climate change	25	harvest	296751
Sardinops sagax	industrial	Status Quo	No climate change	25	harvest	409771
Sardinops sagax	industrial	Econ Opt for Current Conditions	Climate change	26	harvest	312442
Sardinops sagax	industrial	Econ Opt for Current Conditions	No climate change	26	harvest	464533
Sardinops sagax	industrial	Status Quo	Climate change	26	harvest	290539
Sardinops sagax	industrial	Status Quo	No climate change	26	harvest	409194
Sardinops sagax	industrial	Econ Opt for Current Conditions	Climate change	27	harvest	306391
Sardinops sagax	industrial	Econ Opt for Current Conditions	No climate change	27	harvest	464533
Sardinops sagax	industrial	Status Quo	Climate change	27	harvest	284448
Sardinops sagax	industrial	Status Quo	No climate change	27	harvest	408706
Sardinops sagax	industrial	Econ Opt for Current Conditions	Climate change	28	harvest	300377
Sardinops sagax	industrial	Econ Opt for Current Conditions	No climate change	28	harvest	464533
Sardinops sagax	industrial	Status Quo	Climate change	28	harvest	278466
Sardinops sagax	industrial	Status Quo	No climate change	28	harvest	408294
Sardinops sagax	industrial	Econ Opt for Current Conditions	Climate change	29	harvest	294400
Sardinops sagax	industrial	Econ Opt for Current Conditions	No climate change	29	harvest	464533
Sardinops sagax	industrial	Status Quo	Climate change	29	harvest	272586
Sardinops sagax	industrial	Status Quo	No climate change	29	harvest	407946
Sardinops sagax	industrial	Econ Opt for Current Conditions	Climate change	30	harvest	288462
Sardinops sagax	industrial	Econ Opt for Current Conditions	No climate change	30	harvest	464533
Sardinops sagax	industrial	Status Quo	Climate change	30	harvest	266801
Sardinops sagax	industrial	Status Quo	No climate change	30	harvest	407651
Sardinops sagax	industrial	Econ Opt for Current Conditions	Climate change	1	profit	5.4043e+06
Sardinops sagax	industrial	Econ Opt for Current Conditions	No climate change	1	profit	5.4043e+06
Sardinops sagax	industrial	Status Quo	Climate change	1	profit	3.56561e+07
Sardinops sagax	industrial	Status Quo	No climate change	1	profit	3.56561e+07
Sardinops sagax	industrial	Econ Opt for Current Conditions	Climate change	2	profit	1.15691e+07
Sardinops sagax	industrial	Econ Opt for Current Conditions	No climate change	2	profit	1.15691e+07
Sardinops sagax	industrial	Status Quo	Climate change	2	profit	3.02615e+07
Sardinops sagax	industrial	Status Quo	No climate change	2	profit	3.02615e+07
Sardinops sagax	industrial	Econ Opt for Current Conditions	Climate change	3	profit	1.85185e+07
Sardinops sagax	industrial	Econ Opt for Current Conditions	No climate change	3	profit	1.86951e+07
Sardinops sagax	industrial	Status Quo	Climate change	3	profit	2.60967e+07
Sardinops sagax	industrial	Status Quo	No climate change	3	profit	2.62264e+07
Sardinops sagax	industrial	Econ Opt for Current Conditions	Climate change	4	profit	2.38275e+07
Sardinops sagax	industrial	Econ Opt for Current Conditions	No climate change	4	profit	2.43984e+07
Sardinops sagax	industrial	Status Quo	Climate change	4	profit	2.27941e+07
Sardinops sagax	industrial	Status Quo	No climate change	4	profit	2.31384e+07
Sardinops sagax	industrial	Econ Opt for Current Conditions	Climate change	5	profit	2.66439e+07
Sardinops sagax	industrial	Econ Opt for Current Conditions	No climate change	5	profit	2.76996e+07
Sardinops sagax	industrial	Status Quo	Climate change	5	profit	2.01145e+07
Sardinops sagax	industrial	Status Quo	No climate change	5	profit	2.07322e+07
Sardinops sagax	industrial	Econ Opt for Current Conditions	Climate change	6	profit	2.76869e+07
Sardinops sagax	industrial	Econ Opt for Current Conditions	No climate change	6	profit	2.9215e+07
Sardinops sagax	industrial	Status Quo	Climate change	6	profit	1.78958e+07
Sardinops sagax	industrial	Status Quo	No climate change	6	profit	1.88301e+07
Sardinops sagax	industrial	Econ Opt for Current Conditions	Climate change	7	profit	2.78518e+07
Sardinops sagax	industrial	Econ Opt for Current Conditions	No climate change	7	profit	2.98265e+07
Sardinops sagax	industrial	Status Quo	Climate change	7	profit	1.60251e+07
Sardinops sagax	industrial	Status Quo	No climate change	7	profit	1.73088e+07
Sardinops sagax	industrial	Econ Opt for Current Conditions	Climate change	8	profit	2.76506e+07
Sardinops sagax	industrial	Econ Opt for Current Conditions	No climate change	8	profit	3.00592e+07
Sardinops sagax	industrial	Status Quo	Climate change	8	profit	1.44216e+07
Sardinops sagax	industrial	Status Quo	No climate change	8	profit	1.60805e+07
Sardinops sagax	industrial	Econ Opt for Current Conditions	Climate change	9	profit	2.73074e+07
Sardinops sagax	industrial	Econ Opt for Current Conditions	No climate change	9	profit	3.01457e+07
Sardinops sagax	industrial	Status Quo	Climate change	9	profit	1.30262e+07
Sardinops sagax	industrial	Status Quo	No climate change	9	profit	1.5081e+07
Sardinops sagax	industrial	Econ Opt for Current Conditions	Climate change	10	profit	2.6911e+07
Sardinops sagax	industrial	Econ Opt for Current Conditions	No climate change	10	profit	3.01775e+07
Sardinops sagax	industrial	Status Quo	Climate change	10	profit	1.17946e+07
Sardinops sagax	industrial	Status Quo	No climate change	10	profit	1.42625e+07
Sardinops sagax	industrial	Econ Opt for Current Conditions	Climate change	11	profit	2.64955e+07
Sardinops sagax	industrial	Econ Opt for Current Conditions	No climate change	11	profit	3.01892e+07
Sardinops sagax	industrial	Status Quo	Climate change	11	profit	1.06937e+07
Sardinops sagax	industrial	Status Quo	No climate change	11	profit	13588472
Sardinops sagax	industrial	Econ Opt for Current Conditions	Climate change	12	profit	2.60739e+07
Sardinops sagax	industrial	Econ Opt for Current Conditions	No climate change	12	profit	3.01935e+07
Sardinops sagax	industrial	Status Quo	Climate change	12	profit	9.69778e+06
Sardinops sagax	industrial	Status Quo	No climate change	12	profit	1.30311e+07
Sardinops sagax	industrial	Econ Opt for Current Conditions	Climate change	13	profit	2.56514e+07
Sardinops sagax	industrial	Econ Opt for Current Conditions	No climate change	13	profit	3.01951e+07
Sardinops sagax	industrial	Status Quo	Climate change	13	profit	8.78698e+06
Sardinops sagax	industrial	Status Quo	No climate change	13	profit	1.25684e+07
Sardinops sagax	industrial	Econ Opt for Current Conditions	Climate change	14	profit	2.52298e+07
Sardinops sagax	industrial	Econ Opt for Current Conditions	No climate change	14	profit	3.01957e+07
Sardinops sagax	industrial	Status Quo	Climate change	14	profit	7.94576e+06
Sardinops sagax	industrial	Status Quo	No climate change	14	profit	1.21832e+07
Sardinops sagax	industrial	Econ Opt for Current Conditions	Climate change	15	profit	2.481e+07
Sardinops sagax	industrial	Econ Opt for Current Conditions	No climate change	15	profit	3.01959e+07
Sardinops sagax	industrial	Status Quo	Climate change	15	profit	7.16182e+06
Sardinops sagax	industrial	Status Quo	No climate change	15	profit	1.18616e+07
Sardinops sagax	industrial	Econ Opt for Current Conditions	Climate change	16	profit	2.43923e+07
Sardinops sagax	industrial	Econ Opt for Current Conditions	No climate change	16	profit	3.0196e+07
Sardinops sagax	industrial	Status Quo	Climate change	16	profit	6.42539e+06
Sardinops sagax	industrial	Status Quo	No climate change	16	profit	1.15925e+07
Sardinops sagax	industrial	Econ Opt for Current Conditions	Climate change	17	profit	2.39769e+07
Sardinops sagax	industrial	Econ Opt for Current Conditions	No climate change	17	profit	3.0196e+07
Sardinops sagax	industrial	Status Quo	Climate change	17	profit	5.72864e+06
Sardinops sagax	industrial	Status Quo	No climate change	17	profit	1.1367e+07
Sardinops sagax	industrial	Econ Opt for Current Conditions	Climate change	18	profit	2.35637e+07
Sardinops sagax	industrial	Econ Opt for Current Conditions	No climate change	18	profit	3.0196e+07
Sardinops sagax	industrial	Status Quo	Climate change	18	profit	5.06526e+06
Sardinops sagax	industrial	Status Quo	No climate change	18	profit	1.11777e+07
Sardinops sagax	industrial	Econ Opt for Current Conditions	Climate change	19	profit	2.31528e+07
Sardinops sagax	industrial	Econ Opt for Current Conditions	No climate change	19	profit	3.0196e+07
Sardinops sagax	industrial	Status Quo	Climate change	19	profit	4.43016e+06
Sardinops sagax	industrial	Status Quo	No climate change	19	profit	1.10186e+07
Sardinops sagax	industrial	Econ Opt for Current Conditions	Climate change	20	profit	2.27442e+07
Sardinops sagax	industrial	Econ Opt for Current Conditions	No climate change	20	profit	3.0196e+07
Sardinops sagax	industrial	Status Quo	Climate change	20	profit	3.81919e+06
Sardinops sagax	industrial	Status Quo	No climate change	20	profit	1.08847e+07
Sardinops sagax	industrial	Econ Opt for Current Conditions	Climate change	21	profit	2.2338e+07
Sardinops sagax	industrial	Econ Opt for Current Conditions	No climate change	21	profit	3.0196e+07
Sardinops sagax	industrial	Status Quo	Climate change	21	profit	3.22898e+06
Sardinops sagax	industrial	Status Quo	No climate change	21	profit	1.0772e+07
Sardinops sagax	industrial	Econ Opt for Current Conditions	Climate change	22	profit	2.19342e+07
Sardinops sagax	industrial	Econ Opt for Current Conditions	No climate change	22	profit	3.0196e+07
Sardinops sagax	industrial	Status Quo	Climate change	22	profit	2.65678e+06
Sardinops sagax	industrial	Status Quo	No climate change	22	profit	1.0677e+07
Sardinops sagax	industrial	Econ Opt for Current Conditions	Climate change	23	profit	2.15327e+07
Sardinops sagax	industrial	Econ Opt for Current Conditions	No climate change	23	profit	3.0196e+07
Sardinops sagax	industrial	Status Quo	Climate change	23	profit	2.10033e+06
Sardinops sagax	industrial	Status Quo	No climate change	23	profit	1.05968e+07
Sardinops sagax	industrial	Econ Opt for Current Conditions	Climate change	24	profit	2.11337e+07
Sardinops sagax	industrial	Econ Opt for Current Conditions	No climate change	24	profit	3.0196e+07
Sardinops sagax	industrial	Status Quo	Climate change	24	profit	1.55776e+06
Sardinops sagax	industrial	Status Quo	No climate change	24	profit	1.05292e+07
Sardinops sagax	industrial	Econ Opt for Current Conditions	Climate change	25	profit	2.0737e+07
Sardinops sagax	industrial	Econ Opt for Current Conditions	No climate change	25	profit	3.0196e+07
Sardinops sagax	industrial	Status Quo	Climate change	25	profit	1.02755e+06
Sardinops sagax	industrial	Status Quo	No climate change	25	profit	1.04721e+07
Sardinops sagax	industrial	Econ Opt for Current Conditions	Climate change	26	profit	2.03428e+07
Sardinops sagax	industrial	Econ Opt for Current Conditions	No climate change	26	profit	3.0196e+07
Sardinops sagax	industrial	Status Quo	Climate change	26	profit	508446
Sardinops sagax	industrial	Status Quo	No climate change	26	profit	1.04239e+07
Sardinops sagax	industrial	Econ Opt for Current Conditions	Climate change	27	profit	1.9951e+07
Sardinops sagax	industrial	Econ Opt for Current Conditions	No climate change	27	profit	3.0196e+07
Sardinops sagax	industrial	Status Quo	Climate change	27	profit	-599.39
Sardinops sagax	industrial	Status Quo	No climate change	27	profit	1.03832e+07
Sardinops sagax	industrial	Econ Opt for Current Conditions	Climate change	28	profit	1.95616e+07
Sardinops sagax	industrial	Econ Opt for Current Conditions	No climate change	28	profit	3.0196e+07
Sardinops sagax	industrial	Status Quo	Climate change	28	profit	-500442
Sardinops sagax	industrial	Status Quo	No climate change	28	profit	1.03487e+07
Sardinops sagax	industrial	Econ Opt for Current Conditions	Climate change	29	profit	1.91747e+07
Sardinops sagax	industrial	Econ Opt for Current Conditions	No climate change	29	profit	3.0196e+07
Sardinops sagax	industrial	Status Quo	Climate change	29	profit	-991794
Sardinops sagax	industrial	Status Quo	No climate change	29	profit	1.03196e+07
Sardinops sagax	industrial	Econ Opt for Current Conditions	Climate change	30	profit	1.87903e+07
Sardinops sagax	industrial	Econ Opt for Current Conditions	No climate change	30	profit	3.0196e+07
Sardinops sagax	industrial	Status Quo	Climate change	30	profit	-1.47524e+06
Sardinops sagax	industrial	Status Quo	No climate change	30	profit	1.0295e+07
Litopenaeus stylirostris	artisanal_and_industrial	Econ Opt for Current Conditions	Climate change	1	biomass	21147.9
Litopenaeus stylirostris	artisanal_and_industrial	Econ Opt for Current Conditions	No climate change	1	biomass	21147.9
Litopenaeus stylirostris	artisanal_and_industrial	Status Quo	Climate change	1	biomass	21147.9
Litopenaeus stylirostris	artisanal_and_industrial	Status Quo	No climate change	1	biomass	21147.9
Litopenaeus stylirostris	artisanal_and_industrial	Econ Opt for Current Conditions	Climate change	2	biomass	26545.5
Litopenaeus stylirostris	artisanal_and_industrial	Econ Opt for Current Conditions	No climate change	2	biomass	26545.5
Litopenaeus stylirostris	artisanal_and_industrial	Status Quo	Climate change	2	biomass	18026.6
Litopenaeus stylirostris	artisanal_and_industrial	Status Quo	No climate change	2	biomass	18026.6
Litopenaeus stylirostris	artisanal_and_industrial	Econ Opt for Current Conditions	Climate change	3	biomass	31486
Litopenaeus stylirostris	artisanal_and_industrial	Econ Opt for Current Conditions	No climate change	3	biomass	31505.9
Litopenaeus stylirostris	artisanal_and_industrial	Status Quo	Climate change	3	biomass	15873.9
Litopenaeus stylirostris	artisanal_and_industrial	Status Quo	No climate change	3	biomass	15890.6
Litopenaeus stylirostris	artisanal_and_industrial	Econ Opt for Current Conditions	Climate change	4	biomass	35044.6
Litopenaeus stylirostris	artisanal_and_industrial	Econ Opt for Current Conditions	No climate change	4	biomass	35099.1
Litopenaeus stylirostris	artisanal_and_industrial	Status Quo	Climate change	4	biomass	14320
Litopenaeus stylirostris	artisanal_and_industrial	Status Quo	No climate change	4	biomass	14363.2
Litopenaeus stylirostris	artisanal_and_industrial	Econ Opt for Current Conditions	Climate change	5	biomass	36906.4
Litopenaeus stylirostris	artisanal_and_industrial	Econ Opt for Current Conditions	No climate change	5	biomass	36995
Litopenaeus stylirostris	artisanal_and_industrial	Status Quo	Climate change	5	biomass	13158.4
Litopenaeus stylirostris	artisanal_and_industrial	Status Quo	No climate change	5	biomass	13234.7
Litopenaeus stylirostris	artisanal_and_industrial	Econ Opt for Current Conditions	Climate change	6	biomass	37601.9
Litopenaeus stylirostris	artisanal_and_industrial	Econ Opt for Current Conditions	No climate change	6	biomass	37718.4
Litopenaeus stylirostris	artisanal_and_industrial	Status Quo	Climate change	6	biomass	12265.6
Litopenaeus stylirostris	artisanal_and_industrial	Status Quo	No climate change	6	biomass	12379.8
Litopenaeus stylirostris	artisanal_and_industrial	Econ Opt for Current Conditions	Climate change	7	biomass	37796.5
Litopenaeus stylirostris	artisanal_and_industrial	Econ Opt for Current Conditions	No climate change	7	biomass	37939.3
Litopenaeus stylirostris	artisanal_and_industrial	Status Quo	Climate change	7	biomass	11563.6
Litopenaeus stylirostris	artisanal_and_industrial	Status Quo	No climate change	7	biomass	11719.1
Litopenaeus stylirostris	artisanal_and_industrial	Econ Opt for Current Conditions	Climate change	8	biomass	37830
Litopenaeus stylirostris	artisanal_and_industrial	Econ Opt for Current Conditions	No climate change	8	biomass	38000.4
Litopenaeus stylirostris	artisanal_and_industrial	Status Quo	Climate change	8	biomass	11000.8
Litopenaeus stylirostris	artisanal_and_industrial	Status Quo	No climate change	8	biomass	11200.7
Litopenaeus stylirostris	artisanal_and_industrial	Econ Opt for Current Conditions	Climate change	9	biomass	37817.6
Litopenaeus stylirostris	artisanal_and_industrial	Econ Opt for Current Conditions	No climate change	9	biomass	38016.8
Litopenaeus stylirostris	artisanal_and_industrial	Status Quo	Climate change	9	biomass	10541.8
Litopenaeus stylirostris	artisanal_and_industrial	Status Quo	No climate change	9	biomass	10788.8
Litopenaeus stylirostris	artisanal_and_industrial	Econ Opt for Current Conditions	Climate change	10	biomass	37792.3
Litopenaeus stylirostris	artisanal_and_industrial	Econ Opt for Current Conditions	No climate change	10	biomass	38021.2
Litopenaeus stylirostris	artisanal_and_industrial	Status Quo	Climate change	10	biomass	10162
Litopenaeus stylirostris	artisanal_and_industrial	Status Quo	No climate change	10	biomass	10458.2
Litopenaeus stylirostris	artisanal_and_industrial	Econ Opt for Current Conditions	Climate change	11	biomass	37763.7
Litopenaeus stylirostris	artisanal_and_industrial	Econ Opt for Current Conditions	No climate change	11	biomass	38022.3
Litopenaeus stylirostris	artisanal_and_industrial	Status Quo	Climate change	11	biomass	9843.23
Litopenaeus stylirostris	artisanal_and_industrial	Status Quo	No climate change	11	biomass	10190.5
Litopenaeus stylirostris	artisanal_and_industrial	Econ Opt for Current Conditions	Climate change	12	biomass	37734
Litopenaeus stylirostris	artisanal_and_industrial	Econ Opt for Current Conditions	No climate change	12	biomass	38022.6
Litopenaeus stylirostris	artisanal_and_industrial	Status Quo	Climate change	12	biomass	9572.29
Litopenaeus stylirostris	artisanal_and_industrial	Status Quo	No climate change	12	biomass	9972.47
Litopenaeus stylirostris	artisanal_and_industrial	Econ Opt for Current Conditions	Climate change	13	biomass	37704
Litopenaeus stylirostris	artisanal_and_industrial	Econ Opt for Current Conditions	No climate change	13	biomass	38022.7
Litopenaeus stylirostris	artisanal_and_industrial	Status Quo	Climate change	13	biomass	9339.19
Litopenaeus stylirostris	artisanal_and_industrial	Status Quo	No climate change	13	biomass	9793.79
Litopenaeus stylirostris	artisanal_and_industrial	Econ Opt for Current Conditions	Climate change	14	biomass	37673.9
Litopenaeus stylirostris	artisanal_and_industrial	Econ Opt for Current Conditions	No climate change	14	biomass	38022.7
Litopenaeus stylirostris	artisanal_and_industrial	Status Quo	Climate change	14	biomass	9136.33
Litopenaeus stylirostris	artisanal_and_industrial	Status Quo	No climate change	14	biomass	9646.7
Litopenaeus stylirostris	artisanal_and_industrial	Econ Opt for Current Conditions	Climate change	15	biomass	37643.7
Litopenaeus stylirostris	artisanal_and_industrial	Econ Opt for Current Conditions	No climate change	15	biomass	38022.7
Litopenaeus stylirostris	artisanal_and_industrial	Status Quo	Climate change	15	biomass	8957.8
Litopenaeus stylirostris	artisanal_and_industrial	Status Quo	No climate change	15	biomass	9525.15
Litopenaeus stylirostris	artisanal_and_industrial	Econ Opt for Current Conditions	Climate change	16	biomass	37613.6
Litopenaeus stylirostris	artisanal_and_industrial	Econ Opt for Current Conditions	No climate change	16	biomass	38022.7
Litopenaeus stylirostris	artisanal_and_industrial	Status Quo	Climate change	16	biomass	8799.01
Litopenaeus stylirostris	artisanal_and_industrial	Status Quo	No climate change	16	biomass	9424.38
Litopenaeus stylirostris	artisanal_and_industrial	Econ Opt for Current Conditions	Climate change	17	biomass	37583.4
Litopenaeus stylirostris	artisanal_and_industrial	Econ Opt for Current Conditions	No climate change	17	biomass	38022.7
Litopenaeus stylirostris	artisanal_and_industrial	Status Quo	Climate change	17	biomass	8656.29
Litopenaeus stylirostris	artisanal_and_industrial	Status Quo	No climate change	17	biomass	9340.63
Litopenaeus stylirostris	artisanal_and_industrial	Econ Opt for Current Conditions	Climate change	18	biomass	37553.1
Litopenaeus stylirostris	artisanal_and_industrial	Econ Opt for Current Conditions	No climate change	18	biomass	38022.7
Litopenaeus stylirostris	artisanal_and_industrial	Status Quo	Climate change	18	biomass	8526.76
Litopenaeus stylirostris	artisanal_and_industrial	Status Quo	No climate change	18	biomass	9270.85
Litopenaeus stylirostris	artisanal_and_industrial	Econ Opt for Current Conditions	Climate change	19	biomass	37522.9
Litopenaeus stylirostris	artisanal_and_industrial	Econ Opt for Current Conditions	No climate change	19	biomass	38022.7
Litopenaeus stylirostris	artisanal_and_industrial	Status Quo	Climate change	19	biomass	8408.07
Litopenaeus stylirostris	artisanal_and_industrial	Status Quo	No climate change	19	biomass	9212.62
Litopenaeus stylirostris	artisanal_and_industrial	Econ Opt for Current Conditions	Climate change	20	biomass	37492.6
Litopenaeus stylirostris	artisanal_and_industrial	Econ Opt for Current Conditions	No climate change	20	biomass	38022.7
Litopenaeus stylirostris	artisanal_and_industrial	Status Quo	Climate change	20	biomass	8298.36
Litopenaeus stylirostris	artisanal_and_industrial	Status Quo	No climate change	20	biomass	9163.94
Litopenaeus stylirostris	artisanal_and_industrial	Econ Opt for Current Conditions	Climate change	21	biomass	37462.2
Litopenaeus stylirostris	artisanal_and_industrial	Econ Opt for Current Conditions	No climate change	21	biomass	38022.7
Litopenaeus stylirostris	artisanal_and_industrial	Status Quo	Climate change	21	biomass	8196.09
Litopenaeus stylirostris	artisanal_and_industrial	Status Quo	No climate change	21	biomass	9123.2
Litopenaeus stylirostris	artisanal_and_industrial	Econ Opt for Current Conditions	Climate change	22	biomass	37431.9
Litopenaeus stylirostris	artisanal_and_industrial	Econ Opt for Current Conditions	No climate change	22	biomass	38022.7
Litopenaeus stylirostris	artisanal_and_industrial	Status Quo	Climate change	22	biomass	8100.01
Litopenaeus stylirostris	artisanal_and_industrial	Status Quo	No climate change	22	biomass	9089.07
Litopenaeus stylirostris	artisanal_and_industrial	Econ Opt for Current Conditions	Climate change	23	biomass	37401.5
Litopenaeus stylirostris	artisanal_and_industrial	Econ Opt for Current Conditions	No climate change	23	biomass	38022.7
Litopenaeus stylirostris	artisanal_and_industrial	Status Quo	Climate change	23	biomass	8009.11
Litopenaeus stylirostris	artisanal_and_industrial	Status Quo	No climate change	23	biomass	9060.44
Litopenaeus stylirostris	artisanal_and_industrial	Econ Opt for Current Conditions	Climate change	24	biomass	37371.1
Litopenaeus stylirostris	artisanal_and_industrial	Econ Opt for Current Conditions	No climate change	24	biomass	38022.7
Litopenaeus stylirostris	artisanal_and_industrial	Status Quo	Climate change	24	biomass	7922.54
Litopenaeus stylirostris	artisanal_and_industrial	Status Quo	No climate change	24	biomass	9036.41
Litopenaeus stylirostris	artisanal_and_industrial	Econ Opt for Current Conditions	Climate change	25	biomass	37340.6
Litopenaeus stylirostris	artisanal_and_industrial	Econ Opt for Current Conditions	No climate change	25	biomass	38022.7
Litopenaeus stylirostris	artisanal_and_industrial	Status Quo	Climate change	25	biomass	7839.62
Litopenaeus stylirostris	artisanal_and_industrial	Status Quo	No climate change	25	biomass	9016.23
Litopenaeus stylirostris	artisanal_and_industrial	Econ Opt for Current Conditions	Climate change	26	biomass	37310.1
Litopenaeus stylirostris	artisanal_and_industrial	Econ Opt for Current Conditions	No climate change	26	biomass	38022.7
Litopenaeus stylirostris	artisanal_and_industrial	Status Quo	Climate change	26	biomass	7759.77
Litopenaeus stylirostris	artisanal_and_industrial	Status Quo	No climate change	26	biomass	8999.27
Litopenaeus stylirostris	artisanal_and_industrial	Econ Opt for Current Conditions	Climate change	27	biomass	37279.6
Litopenaeus stylirostris	artisanal_and_industrial	Econ Opt for Current Conditions	No climate change	27	biomass	38022.7
Litopenaeus stylirostris	artisanal_and_industrial	Status Quo	Climate change	27	biomass	7682.51
Litopenaeus stylirostris	artisanal_and_industrial	Status Quo	No climate change	27	biomass	8985.01
Litopenaeus stylirostris	artisanal_and_industrial	Econ Opt for Current Conditions	Climate change	28	biomass	37249.1
Litopenaeus stylirostris	artisanal_and_industrial	Econ Opt for Current Conditions	No climate change	28	biomass	38022.7
Litopenaeus stylirostris	artisanal_and_industrial	Status Quo	Climate change	28	biomass	7607.46
Litopenaeus stylirostris	artisanal_and_industrial	Status Quo	No climate change	28	biomass	8973.02
Litopenaeus stylirostris	artisanal_and_industrial	Econ Opt for Current Conditions	Climate change	29	biomass	37218.5
Litopenaeus stylirostris	artisanal_and_industrial	Econ Opt for Current Conditions	No climate change	29	biomass	38022.7
Litopenaeus stylirostris	artisanal_and_industrial	Status Quo	Climate change	29	biomass	7534.29
Litopenaeus stylirostris	artisanal_and_industrial	Status Quo	No climate change	29	biomass	8962.93
Litopenaeus stylirostris	artisanal_and_industrial	Econ Opt for Current Conditions	Climate change	30	biomass	37187.9
Litopenaeus stylirostris	artisanal_and_industrial	Econ Opt for Current Conditions	No climate change	30	biomass	38022.7
Litopenaeus stylirostris	artisanal_and_industrial	Status Quo	Climate change	30	biomass	7462.72
Litopenaeus stylirostris	artisanal_and_industrial	Status Quo	No climate change	30	biomass	8954.44
Litopenaeus stylirostris	artisanal_and_industrial	Econ Opt for Current Conditions	Climate change	31	biomass	37157.2
Litopenaeus stylirostris	artisanal_and_industrial	Econ Opt for Current Conditions	No climate change	31	biomass	38022.7
Litopenaeus stylirostris	artisanal_and_industrial	Status Quo	Climate change	31	biomass	7392.53
Litopenaeus stylirostris	artisanal_and_industrial	Status Quo	No climate change	31	biomass	8947.3
Litopenaeus stylirostris	artisanal_and_industrial	Econ Opt for Current Conditions	Climate change	1	harvest	228.8
Litopenaeus stylirostris	artisanal_and_industrial	Econ Opt for Current Conditions	No climate change	1	harvest	228.8
Litopenaeus stylirostris	artisanal_and_industrial	Status Quo	Climate change	1	harvest	8747.7
Litopenaeus stylirostris	artisanal_and_industrial	Status Quo	No climate change	1	harvest	8747.7
Litopenaeus stylirostris	artisanal_and_industrial	Econ Opt for Current Conditions	Climate change	2	harvest	961.67
Litopenaeus stylirostris	artisanal_and_industrial	Econ Opt for Current Conditions	No climate change	2	harvest	961.67
Litopenaeus stylirostris	artisanal_and_industrial	Status Quo	Climate change	2	harvest	7456.61
Litopenaeus stylirostris	artisanal_and_industrial	Status Quo	No climate change	2	harvest	7456.61
Litopenaeus stylirostris	artisanal_and_industrial	Econ Opt for Current Conditions	Climate change	3	harvest	2369.04
Litopenaeus stylirostris	artisanal_and_industrial	Econ Opt for Current Conditions	No climate change	3	harvest	2376.49
Litopenaeus stylirostris	artisanal_and_industrial	Status Quo	Climate change	3	harvest	6566.17
Litopenaeus stylirostris	artisanal_and_industrial	Status Quo	No climate change	3	harvest	6573.06
Litopenaeus stylirostris	artisanal_and_industrial	Econ Opt for Current Conditions	Climate change	4	harvest	3962.29
Litopenaeus stylirostris	artisanal_and_industrial	Econ Opt for Current Conditions	No climate change	4	harvest	3991.06
Litopenaeus stylirostris	artisanal_and_industrial	Status Quo	Climate change	4	harvest	5923.4
Litopenaeus stylirostris	artisanal_and_industrial	Status Quo	No climate change	4	harvest	5941.28
Litopenaeus stylirostris	artisanal_and_industrial	Econ Opt for Current Conditions	Climate change	5	harvest	5028.48
Litopenaeus stylirostris	artisanal_and_industrial	Econ Opt for Current Conditions	No climate change	5	harvest	5083.63
Litopenaeus stylirostris	artisanal_and_industrial	Status Quo	Climate change	5	harvest	5442.91
Litopenaeus stylirostris	artisanal_and_industrial	Status Quo	No climate change	5	harvest	5474.48
Litopenaeus stylirostris	artisanal_and_industrial	Econ Opt for Current Conditions	Climate change	6	harvest	5472.44
Litopenaeus stylirostris	artisanal_and_industrial	Econ Opt for Current Conditions	No climate change	6	harvest	5549.35
Litopenaeus stylirostris	artisanal_and_industrial	Status Quo	Climate change	6	harvest	5073.62
Litopenaeus stylirostris	artisanal_and_industrial	Status Quo	No climate change	6	harvest	5120.81
Litopenaeus stylirostris	artisanal_and_industrial	Econ Opt for Current Conditions	Climate change	7	harvest	5601.31
Litopenaeus stylirostris	artisanal_and_industrial	Econ Opt for Current Conditions	No climate change	7	harvest	5697.19
Litopenaeus stylirostris	artisanal_and_industrial	Status Quo	Climate change	7	harvest	4783.22
Litopenaeus stylirostris	artisanal_and_industrial	Status Quo	No climate change	7	harvest	4847.56
Litopenaeus stylirostris	artisanal_and_industrial	Econ Opt for Current Conditions	Climate change	8	harvest	5623.71
Litopenaeus stylirostris	artisanal_and_industrial	Econ Opt for Current Conditions	No climate change	8	harvest	5738.57
Litopenaeus stylirostris	artisanal_and_industrial	Status Quo	Climate change	8	harvest	4550.4
Litopenaeus stylirostris	artisanal_and_industrial	Status Quo	No climate change	8	harvest	4633.13
Litopenaeus stylirostris	artisanal_and_industrial	Econ Opt for Current Conditions	Climate change	9	harvest	5615.35
Litopenaeus stylirostris	artisanal_and_industrial	Econ Opt for Current Conditions	No climate change	9	harvest	5749.69
Litopenaeus stylirostris	artisanal_and_industrial	Status Quo	Climate change	9	harvest	4360.57
Litopenaeus stylirostris	artisanal_and_industrial	Status Quo	No climate change	9	harvest	4462.73
Litopenaeus stylirostris	artisanal_and_industrial	Econ Opt for Current Conditions	Climate change	10	harvest	5598.52
Litopenaeus stylirostris	artisanal_and_industrial	Econ Opt for Current Conditions	No climate change	10	harvest	5752.65
Litopenaeus stylirostris	artisanal_and_industrial	Status Quo	Climate change	10	harvest	4203.45
Litopenaeus stylirostris	artisanal_and_industrial	Status Quo	No climate change	10	harvest	4325.96
Litopenaeus stylirostris	artisanal_and_industrial	Econ Opt for Current Conditions	Climate change	11	harvest	5579.39
Litopenaeus stylirostris	artisanal_and_industrial	Econ Opt for Current Conditions	No climate change	11	harvest	5753.43
Litopenaeus stylirostris	artisanal_and_industrial	Status Quo	Climate change	11	harvest	4071.6
Litopenaeus stylirostris	artisanal_and_industrial	Status Quo	No climate change	11	harvest	4215.26
Litopenaeus stylirostris	artisanal_and_industrial	Econ Opt for Current Conditions	Climate change	12	harvest	5559.65
Litopenaeus stylirostris	artisanal_and_industrial	Econ Opt for Current Conditions	No climate change	12	harvest	5753.64
Litopenaeus stylirostris	artisanal_and_industrial	Status Quo	Climate change	12	harvest	3959.52
Litopenaeus stylirostris	artisanal_and_industrial	Status Quo	No climate change	12	harvest	4125.06
Litopenaeus stylirostris	artisanal_and_industrial	Econ Opt for Current Conditions	Climate change	13	harvest	5539.76
Litopenaeus stylirostris	artisanal_and_industrial	Econ Opt for Current Conditions	No climate change	13	harvest	5753.7
Litopenaeus stylirostris	artisanal_and_industrial	Status Quo	Climate change	13	harvest	3863.11
Litopenaeus stylirostris	artisanal_and_industrial	Status Quo	No climate change	13	harvest	4051.15
Litopenaeus stylirostris	artisanal_and_industrial	Econ Opt for Current Conditions	Climate change	14	harvest	5519.85
Litopenaeus stylirostris	artisanal_and_industrial	Econ Opt for Current Conditions	No climate change	14	harvest	5753.71
Litopenaeus stylirostris	artisanal_and_industrial	Status Quo	Climate change	14	harvest	3779.19
Litopenaeus stylirostris	artisanal_and_industrial	Status Quo	No climate change	14	harvest	3990.3
Litopenaeus stylirostris	artisanal_and_industrial	Econ Opt for Current Conditions	Climate change	15	harvest	5499.96
Litopenaeus stylirostris	artisanal_and_industrial	Econ Opt for Current Conditions	No climate change	15	harvest	5753.71
Litopenaeus stylirostris	artisanal_and_industrial	Status Quo	Climate change	15	harvest	3705.35
Litopenaeus stylirostris	artisanal_and_industrial	Status Quo	No climate change	15	harvest	3940.02
Litopenaeus stylirostris	artisanal_and_industrial	Econ Opt for Current Conditions	Climate change	16	harvest	5480.09
Litopenaeus stylirostris	artisanal_and_industrial	Econ Opt for Current Conditions	No climate change	16	harvest	5753.71
Litopenaeus stylirostris	artisanal_and_industrial	Status Quo	Climate change	16	harvest	3639.66
Litopenaeus stylirostris	artisanal_and_industrial	Status Quo	No climate change	16	harvest	3898.34
Litopenaeus stylirostris	artisanal_and_industrial	Econ Opt for Current Conditions	Climate change	17	harvest	5460.25
Litopenaeus stylirostris	artisanal_and_industrial	Econ Opt for Current Conditions	No climate change	17	harvest	5753.72
Litopenaeus stylirostris	artisanal_and_industrial	Status Quo	Climate change	17	harvest	3580.63
Litopenaeus stylirostris	artisanal_and_industrial	Status Quo	No climate change	17	harvest	3863.7
Litopenaeus stylirostris	artisanal_and_industrial	Econ Opt for Current Conditions	Climate change	18	harvest	5440.44
Litopenaeus stylirostris	artisanal_and_industrial	Econ Opt for Current Conditions	No climate change	18	harvest	5753.72
Litopenaeus stylirostris	artisanal_and_industrial	Status Quo	Climate change	18	harvest	3527.05
Litopenaeus stylirostris	artisanal_and_industrial	Status Quo	No climate change	18	harvest	3834.84
Litopenaeus stylirostris	artisanal_and_industrial	Econ Opt for Current Conditions	Climate change	19	harvest	5420.66
Litopenaeus stylirostris	artisanal_and_industrial	Econ Opt for Current Conditions	No climate change	19	harvest	5753.72
Litopenaeus stylirostris	artisanal_and_industrial	Status Quo	Climate change	19	harvest	3477.95
Litopenaeus stylirostris	artisanal_and_industrial	Status Quo	No climate change	19	harvest	3810.75
Litopenaeus stylirostris	artisanal_and_industrial	Econ Opt for Current Conditions	Climate change	20	harvest	5400.91
Litopenaeus stylirostris	artisanal_and_industrial	Econ Opt for Current Conditions	No climate change	20	harvest	5753.72
Litopenaeus stylirostris	artisanal_and_industrial	Status Quo	Climate change	20	harvest	3432.57
Litopenaeus stylirostris	artisanal_and_industrial	Status Quo	No climate change	20	harvest	3790.62
Litopenaeus stylirostris	artisanal_and_industrial	Econ Opt for Current Conditions	Climate change	21	harvest	5381.19
Litopenaeus stylirostris	artisanal_and_industrial	Econ Opt for Current Conditions	No climate change	21	harvest	5753.72
Litopenaeus stylirostris	artisanal_and_industrial	Status Quo	Climate change	21	harvest	3390.27
Litopenaeus stylirostris	artisanal_and_industrial	Status Quo	No climate change	21	harvest	3773.76
Litopenaeus stylirostris	artisanal_and_industrial	Econ Opt for Current Conditions	Climate change	22	harvest	5361.5
Litopenaeus stylirostris	artisanal_and_industrial	Econ Opt for Current Conditions	No climate change	22	harvest	5753.72
Litopenaeus stylirostris	artisanal_and_industrial	Status Quo	Climate change	22	harvest	3350.52
Litopenaeus stylirostris	artisanal_and_industrial	Status Quo	No climate change	22	harvest	3759.64
Litopenaeus stylirostris	artisanal_and_industrial	Econ Opt for Current Conditions	Climate change	23	harvest	5341.84
Litopenaeus stylirostris	artisanal_and_industrial	Econ Opt for Current Conditions	No climate change	23	harvest	5753.72
Litopenaeus stylirostris	artisanal_and_industrial	Status Quo	Climate change	23	harvest	3312.92
Litopenaeus stylirostris	artisanal_and_industrial	Status Quo	No climate change	23	harvest	3747.8
Litopenaeus stylirostris	artisanal_and_industrial	Econ Opt for Current Conditions	Climate change	24	harvest	5322.21
Litopenaeus stylirostris	artisanal_and_industrial	Econ Opt for Current Conditions	No climate change	24	harvest	5753.72
Litopenaeus stylirostris	artisanal_and_industrial	Status Quo	Climate change	24	harvest	3277.11
Litopenaeus stylirostris	artisanal_and_industrial	Status Quo	No climate change	24	harvest	3737.86
Litopenaeus stylirostris	artisanal_and_industrial	Econ Opt for Current Conditions	Climate change	25	harvest	5302.61
Litopenaeus stylirostris	artisanal_and_industrial	Econ Opt for Current Conditions	No climate change	25	harvest	5753.72
Litopenaeus stylirostris	artisanal_and_industrial	Status Quo	Climate change	25	harvest	3242.81
Litopenaeus stylirostris	artisanal_and_industrial	Status Quo	No climate change	25	harvest	3729.51
Litopenaeus stylirostris	artisanal_and_industrial	Econ Opt for Current Conditions	Climate change	26	harvest	5283.04
Litopenaeus stylirostris	artisanal_and_industrial	Econ Opt for Current Conditions	No climate change	26	harvest	5753.72
Litopenaeus stylirostris	artisanal_and_industrial	Status Quo	Climate change	26	harvest	3209.78
Litopenaeus stylirostris	artisanal_and_industrial	Status Quo	No climate change	26	harvest	3722.5
Litopenaeus stylirostris	artisanal_and_industrial	Econ Opt for Current Conditions	Climate change	27	harvest	5263.49
Litopenaeus stylirostris	artisanal_and_industrial	Econ Opt for Current Conditions	No climate change	27	harvest	5753.72
Litopenaeus stylirostris	artisanal_and_industrial	Status Quo	Climate change	27	harvest	3177.83
Litopenaeus stylirostris	artisanal_and_industrial	Status Quo	No climate change	27	harvest	3716.6
Litopenaeus stylirostris	artisanal_and_industrial	Econ Opt for Current Conditions	Climate change	28	harvest	5243.98
Litopenaeus stylirostris	artisanal_and_industrial	Econ Opt for Current Conditions	No climate change	28	harvest	5753.72
Litopenaeus stylirostris	artisanal_and_industrial	Status Quo	Climate change	28	harvest	3146.78
Litopenaeus stylirostris	artisanal_and_industrial	Status Quo	No climate change	28	harvest	3711.64
Litopenaeus stylirostris	artisanal_and_industrial	Econ Opt for Current Conditions	Climate change	29	harvest	5224.5
Litopenaeus stylirostris	artisanal_and_industrial	Econ Opt for Current Conditions	No climate change	29	harvest	5753.72
Litopenaeus stylirostris	artisanal_and_industrial	Status Quo	Climate change	29	harvest	3116.52
Litopenaeus stylirostris	artisanal_and_industrial	Status Quo	No climate change	29	harvest	3707.47
Litopenaeus stylirostris	artisanal_and_industrial	Econ Opt for Current Conditions	Climate change	30	harvest	5205.05
Litopenaeus stylirostris	artisanal_and_industrial	Econ Opt for Current Conditions	No climate change	30	harvest	5753.72
Litopenaeus stylirostris	artisanal_and_industrial	Status Quo	Climate change	30	harvest	3086.91
Litopenaeus stylirostris	artisanal_and_industrial	Status Quo	No climate change	30	harvest	3703.96
Litopenaeus stylirostris	artisanal_and_industrial	Econ Opt for Current Conditions	Climate change	1	profit	933783
Litopenaeus stylirostris	artisanal_and_industrial	Econ Opt for Current Conditions	No climate change	1	profit	933783
Litopenaeus stylirostris	artisanal_and_industrial	Status Quo	Climate change	1	profit	2.14448e+07
Litopenaeus stylirostris	artisanal_and_industrial	Status Quo	No climate change	1	profit	2.14448e+07
Litopenaeus stylirostris	artisanal_and_industrial	Econ Opt for Current Conditions	Climate change	2	profit	3.81045e+06
Litopenaeus stylirostris	artisanal_and_industrial	Econ Opt for Current Conditions	No climate change	2	profit	3.81045e+06
Litopenaeus stylirostris	artisanal_and_industrial	Status Quo	Climate change	2	profit	1.51146e+07
Litopenaeus stylirostris	artisanal_and_industrial	Status Quo	No climate change	2	profit	1.51146e+07
Litopenaeus stylirostris	artisanal_and_industrial	Econ Opt for Current Conditions	Climate change	3	profit	9.27593e+06
Litopenaeus stylirostris	artisanal_and_industrial	Econ Opt for Current Conditions	No climate change	3	profit	9.30482e+06
Litopenaeus stylirostris	artisanal_and_industrial	Status Quo	Climate change	3	profit	1.07488e+07
Litopenaeus stylirostris	artisanal_and_industrial	Status Quo	No climate change	3	profit	1.07826e+07
Litopenaeus stylirostris	artisanal_and_industrial	Econ Opt for Current Conditions	Climate change	4	profit	1.54547e+07
Litopenaeus stylirostris	artisanal_and_industrial	Econ Opt for Current Conditions	No climate change	4	profit	1.55664e+07
Litopenaeus stylirostris	artisanal_and_industrial	Status Quo	Climate change	4	profit	7.59735e+06
Litopenaeus stylirostris	artisanal_and_industrial	Status Quo	No climate change	4	profit	7.68503e+06
Litopenaeus stylirostris	artisanal_and_industrial	Econ Opt for Current Conditions	Climate change	5	profit	1.95922e+07
Litopenaeus stylirostris	artisanal_and_industrial	Econ Opt for Current Conditions	No climate change	5	profit	1.98063e+07
Litopenaeus stylirostris	artisanal_and_industrial	Status Quo	Climate change	5	profit	5.24156e+06
Litopenaeus stylirostris	artisanal_and_industrial	Status Quo	No climate change	5	profit	5.39632e+06
Litopenaeus stylirostris	artisanal_and_industrial	Econ Opt for Current Conditions	Climate change	6	profit	2.13158e+07
Litopenaeus stylirostris	artisanal_and_industrial	Econ Opt for Current Conditions	No climate change	6	profit	2.16145e+07
Litopenaeus stylirostris	artisanal_and_industrial	Status Quo	Climate change	6	profit	3.43093e+06
Litopenaeus stylirostris	artisanal_and_industrial	Status Quo	No climate change	6	profit	3.66233e+06
Litopenaeus stylirostris	artisanal_and_industrial	Econ Opt for Current Conditions	Climate change	7	profit	2.18163e+07
Litopenaeus stylirostris	artisanal_and_industrial	Econ Opt for Current Conditions	No climate change	7	profit	2.21886e+07
Litopenaeus stylirostris	artisanal_and_industrial	Status Quo	Climate change	7	profit	2.00713e+06
Litopenaeus stylirostris	artisanal_and_industrial	Status Quo	No climate change	7	profit	2.32259e+06
Litopenaeus stylirostris	artisanal_and_industrial	Econ Opt for Current Conditions	Climate change	8	profit	2.19032e+07
Litopenaeus stylirostris	artisanal_and_industrial	Econ Opt for Current Conditions	No climate change	8	profit	2.23493e+07
Litopenaeus stylirostris	artisanal_and_industrial	Status Quo	Climate change	8	profit	865631
Litopenaeus stylirostris	artisanal_and_industrial	Status Quo	No climate change	8	profit	1.27122e+06
Litopenaeus stylirostris	artisanal_and_industrial	Econ Opt for Current Conditions	Climate change	9	profit	2.18708e+07
Litopenaeus stylirostris	artisanal_and_industrial	Econ Opt for Current Conditions	No climate change	9	profit	2.23925e+07
Litopenaeus stylirostris	artisanal_and_industrial	Status Quo	Climate change	9	profit	-65090.8
Litopenaeus stylirostris	artisanal_and_industrial	Status Quo	No climate change	9	profit	435788
Litopenaeus stylirostris	artisanal_and_industrial	Econ Opt for Current Conditions	Climate change	10	profit	2.18054e+07
Litopenaeus stylirostris	artisanal_and_industrial	Econ Opt for Current Conditions	No climate change	10	profit	2.2404e+07
Litopenaeus stylirostris	artisanal_and_industrial	Status Quo	Climate change	10	profit	-835464
Litopenaeus stylirostris	artisanal_and_industrial	Status Quo	No climate change	10	profit	-234810
Litopenaeus stylirostris	artisanal_and_industrial	Econ Opt for Current Conditions	Climate change	11	profit	2.17311e+07
Litopenaeus stylirostris	artisanal_and_industrial	Econ Opt for Current Conditions	No climate change	11	profit	2.2407e+07
Litopenaeus stylirostris	artisanal_and_industrial	Status Quo	Climate change	11	profit	-1.48194e+06
Litopenaeus stylirostris	artisanal_and_industrial	Status Quo	No climate change	11	profit	-777558
Litopenaeus stylirostris	artisanal_and_industrial	Econ Opt for Current Conditions	Climate change	12	profit	2.16545e+07
Litopenaeus stylirostris	artisanal_and_industrial	Econ Opt for Current Conditions	No climate change	12	profit	2.24078e+07
Litopenaeus stylirostris	artisanal_and_industrial	Status Quo	Climate change	12	profit	-2.03142e+06
Litopenaeus stylirostris	artisanal_and_industrial	Status Quo	No climate change	12	profit	-1.21981e+06
Litopenaeus stylirostris	artisanal_and_industrial	Econ Opt for Current Conditions	Climate change	13	profit	2.15772e+07
Litopenaeus stylirostris	artisanal_and_industrial	Econ Opt for Current Conditions	No climate change	13	profit	2.24081e+07
Litopenaeus stylirostris	artisanal_and_industrial	Status Quo	Climate change	13	profit	-2.50415e+06
Litopenaeus stylirostris	artisanal_and_industrial	Status Quo	No climate change	13	profit	-1.5822e+06
Litopenaeus stylirostris	artisanal_and_industrial	Econ Opt for Current Conditions	Climate change	14	profit	2.14999e+07
Litopenaeus stylirostris	artisanal_and_industrial	Econ Opt for Current Conditions	No climate change	14	profit	2.24081e+07
Litopenaeus stylirostris	artisanal_and_industrial	Status Quo	Climate change	14	profit	-2.91558e+06
Litopenaeus stylirostris	artisanal_and_industrial	Status Quo	No climate change	14	profit	-1.88051e+06
Litopenaeus stylirostris	artisanal_and_industrial	Econ Opt for Current Conditions	Climate change	15	profit	2.14227e+07
Litopenaeus stylirostris	artisanal_and_industrial	Econ Opt for Current Conditions	No climate change	15	profit	2.24081e+07
Litopenaeus stylirostris	artisanal_and_industrial	Status Quo	Climate change	15	profit	-3.27764e+06
Litopenaeus stylirostris	artisanal_and_industrial	Status Quo	No climate change	15	profit	-2.12703e+06
Litopenaeus stylirostris	artisanal_and_industrial	Econ Opt for Current Conditions	Climate change	16	profit	2.13455e+07
Litopenaeus stylirostris	artisanal_and_industrial	Econ Opt for Current Conditions	No climate change	16	profit	2.24081e+07
Litopenaeus stylirostris	artisanal_and_industrial	Status Quo	Climate change	16	profit	-3.5997e+06
Litopenaeus stylirostris	artisanal_and_industrial	Status Quo	No climate change	16	profit	-2.33139e+06
Litopenaeus stylirostris	artisanal_and_industrial	Econ Opt for Current Conditions	Climate change	17	profit	2.12685e+07
Litopenaeus stylirostris	artisanal_and_industrial	Econ Opt for Current Conditions	No climate change	17	profit	2.24081e+07
Litopenaeus stylirostris	artisanal_and_industrial	Status Quo	Climate change	17	profit	-3.88914e+06
Litopenaeus stylirostris	artisanal_and_industrial	Status Quo	No climate change	17	profit	-2.50125e+06
Litopenaeus stylirostris	artisanal_and_industrial	Econ Opt for Current Conditions	Climate change	18	profit	2.11916e+07
Litopenaeus stylirostris	artisanal_and_industrial	Econ Opt for Current Conditions	No climate change	18	profit	2.24081e+07
Litopenaeus stylirostris	artisanal_and_industrial	Status Quo	Climate change	18	profit	-4.15184e+06
Litopenaeus stylirostris	artisanal_and_industrial	Status Quo	No climate change	18	profit	-2.64276e+06
Litopenaeus stylirostris	artisanal_and_industrial	Econ Opt for Current Conditions	Climate change	19	profit	2.11148e+07
Litopenaeus stylirostris	artisanal_and_industrial	Econ Opt for Current Conditions	No climate change	19	profit	2.24081e+07
Litopenaeus stylirostris	artisanal_and_industrial	Status Quo	Climate change	19	profit	-4.39254e+06
Litopenaeus stylirostris	artisanal_and_industrial	Status Quo	No climate change	19	profit	-2.76085e+06
Litopenaeus stylirostris	artisanal_and_industrial	Econ Opt for Current Conditions	Climate change	20	profit	2.10381e+07
Litopenaeus stylirostris	artisanal_and_industrial	Econ Opt for Current Conditions	No climate change	20	profit	2.24081e+07
Litopenaeus stylirostris	artisanal_and_industrial	Status Quo	Climate change	20	profit	-4.61505e+06
Litopenaeus stylirostris	artisanal_and_industrial	Status Quo	No climate change	20	profit	-2.85957e+06
Litopenaeus stylirostris	artisanal_and_industrial	Econ Opt for Current Conditions	Climate change	21	profit	2.09615e+07
Litopenaeus stylirostris	artisanal_and_industrial	Econ Opt for Current Conditions	No climate change	21	profit	2.24081e+07
Litopenaeus stylirostris	artisanal_and_industrial	Status Quo	Climate change	21	profit	-4.82247e+06
Litopenaeus stylirostris	artisanal_and_industrial	Status Quo	No climate change	21	profit	-2.9422e+06
Litopenaeus stylirostris	artisanal_and_industrial	Econ Opt for Current Conditions	Climate change	22	profit	2.08851e+07
Litopenaeus stylirostris	artisanal_and_industrial	Econ Opt for Current Conditions	No climate change	22	profit	2.24081e+07
Litopenaeus stylirostris	artisanal_and_industrial	Status Quo	Climate change	22	profit	-5.01732e+06
Litopenaeus stylirostris	artisanal_and_industrial	Status Quo	No climate change	22	profit	-3.01143e+06
Litopenaeus stylirostris	artisanal_and_industrial	Econ Opt for Current Conditions	Climate change	23	profit	2.08087e+07
Litopenaeus stylirostris	artisanal_and_industrial	Econ Opt for Current Conditions	No climate change	23	profit	2.24081e+07
Litopenaeus stylirostris	artisanal_and_industrial	Status Quo	Climate change	23	profit	-5.20168e+06
Litopenaeus stylirostris	artisanal_and_industrial	Status Quo	No climate change	23	profit	-3.06949e+06
Litopenaeus stylirostris	artisanal_and_industrial	Econ Opt for Current Conditions	Climate change	24	profit	2.07325e+07
Litopenaeus stylirostris	artisanal_and_industrial	Econ Opt for Current Conditions	No climate change	24	profit	2.24081e+07
Litopenaeus stylirostris	artisanal_and_industrial	Status Quo	Climate change	24	profit	-5.37724e+06
Litopenaeus stylirostris	artisanal_and_industrial	Status Quo	No climate change	24	profit	-3.11823e+06
Litopenaeus stylirostris	artisanal_and_industrial	Econ Opt for Current Conditions	Climate change	25	profit	2.06564e+07
Litopenaeus stylirostris	artisanal_and_industrial	Econ Opt for Current Conditions	No climate change	25	profit	2.24081e+07
Litopenaeus stylirostris	artisanal_and_industrial	Status Quo	Climate change	25	profit	-5.54542e+06
Litopenaeus stylirostris	artisanal_and_industrial	Status Quo	No climate change	25	profit	-3.15916e+06
Litopenaeus stylirostris	artisanal_and_industrial	Econ Opt for Current Conditions	Climate change	26	profit	2.05804e+07
Litopenaeus stylirostris	artisanal_and_industrial	Econ Opt for Current Conditions	No climate change	26	profit	2.24081e+07
Litopenaeus stylirostris	artisanal_and_industrial	Status Quo	Climate change	26	profit	-5.70736e+06
Litopenaeus stylirostris	artisanal_and_industrial	Status Quo	No climate change	26	profit	-3.19355e+06
Litopenaeus stylirostris	artisanal_and_industrial	Econ Opt for Current Conditions	Climate change	27	profit	2.05046e+07
Litopenaeus stylirostris	artisanal_and_industrial	Econ Opt for Current Conditions	No climate change	27	profit	2.24081e+07
Litopenaeus stylirostris	artisanal_and_industrial	Status Quo	Climate change	27	profit	-5.86404e+06
Litopenaeus stylirostris	artisanal_and_industrial	Status Quo	No climate change	27	profit	-3.22247e+06
Litopenaeus stylirostris	artisanal_and_industrial	Econ Opt for Current Conditions	Climate change	28	profit	2.04288e+07
Litopenaeus stylirostris	artisanal_and_industrial	Econ Opt for Current Conditions	No climate change	28	profit	2.24081e+07
Litopenaeus stylirostris	artisanal_and_industrial	Status Quo	Climate change	28	profit	-6.01625e+06
Litopenaeus stylirostris	artisanal_and_industrial	Status Quo	No climate change	28	profit	-3.24679e+06
Litopenaeus stylirostris	artisanal_and_industrial	Econ Opt for Current Conditions	Climate change	29	profit	2.03532e+07
Litopenaeus stylirostris	artisanal_and_industrial	Econ Opt for Current Conditions	No climate change	29	profit	2.24081e+07
Litopenaeus stylirostris	artisanal_and_industrial	Status Quo	Climate change	29	profit	-6.16465e+06
Litopenaeus stylirostris	artisanal_and_industrial	Status Quo	No climate change	29	profit	-3.26724e+06
Litopenaeus stylirostris	artisanal_and_industrial	Econ Opt for Current Conditions	Climate change	30	profit	2.02776e+07
Litopenaeus stylirostris	artisanal_and_industrial	Econ Opt for Current Conditions	No climate change	30	profit	2.24081e+07
Litopenaeus stylirostris	artisanal_and_industrial	Status Quo	Climate change	30	profit	-6.3098e+06
Litopenaeus stylirostris	artisanal_and_industrial	Status Quo	No climate change	30	profit	-3.28446e+06
Scomberomorus spp.	artisanal	Econ Opt for Current Conditions	Climate change	1	biomass	3357.73
Scomberomorus spp.	artisanal	Econ Opt for Current Conditions	No climate change	1	biomass	3357.73
Scomberomorus spp.	artisanal	Status Quo	Climate change	1	biomass	3357.73
Scomberomorus spp.	artisanal	Status Quo	No climate change	1	biomass	3357.73
Scomberomorus spp.	artisanal	Econ Opt for Current Conditions	Climate change	2	biomass	4672.75
Scomberomorus spp.	artisanal	Econ Opt for Current Conditions	No climate change	2	biomass	4672.75
Scomberomorus spp.	artisanal	Status Quo	Climate change	2	biomass	1869.1
Scomberomorus spp.	artisanal	Status Quo	No climate change	2	biomass	1869.1
Scomberomorus spp.	artisanal	Econ Opt for Current Conditions	Climate change	3	biomass	6098.14
Scomberomorus spp.	artisanal	Econ Opt for Current Conditions	No climate change	3	biomass	6105.91
Scomberomorus spp.	artisanal	Status Quo	Climate change	3	biomass	1253.1
Scomberomorus spp.	artisanal	Status Quo	No climate change	3	biomass	1256.48
Scomberomorus spp.	artisanal	Econ Opt for Current Conditions	Climate change	4	biomass	7231.94
Scomberomorus spp.	artisanal	Econ Opt for Current Conditions	No climate change	4	biomass	7256.39
Scomberomorus spp.	artisanal	Status Quo	Climate change	4	biomass	927.79
Scomberomorus spp.	artisanal	Status Quo	No climate change	4	biomass	934.4
Scomberomorus spp.	artisanal	Econ Opt for Current Conditions	Climate change	5	biomass	7710.36
Scomberomorus spp.	artisanal	Econ Opt for Current Conditions	No climate change	5	biomass	7750.91
Scomberomorus spp.	artisanal	Status Quo	Climate change	5	biomass	732.03
Scomberomorus spp.	artisanal	Status Quo	No climate change	5	biomass	741.5
Scomberomorus spp.	artisanal	Econ Opt for Current Conditions	Climate change	6	biomass	7781.09
Scomberomorus spp.	artisanal	Econ Opt for Current Conditions	No climate change	6	biomass	7833.58
Scomberomorus spp.	artisanal	Status Quo	Climate change	6	biomass	603.85
Scomberomorus spp.	artisanal	Status Quo	No climate change	6	biomass	615.92
Scomberomorus spp.	artisanal	Econ Opt for Current Conditions	Climate change	7	biomass	7774.81
Scomberomorus spp.	artisanal	Econ Opt for Current Conditions	No climate change	7	biomass	7839.91
Scomberomorus spp.	artisanal	Status Quo	Climate change	7	biomass	514.74
Scomberomorus spp.	artisanal	Status Quo	No climate change	7	biomass	529.22
Scomberomorus spp.	artisanal	Econ Opt for Current Conditions	Climate change	8	biomass	7762.02
Scomberomorus spp.	artisanal	Econ Opt for Current Conditions	No climate change	8	biomass	7840.31
Scomberomorus spp.	artisanal	Status Quo	Climate change	8	biomass	449.92
Scomberomorus spp.	artisanal	Status Quo	No climate change	8	biomass	466.72
Scomberomorus spp.	artisanal	Econ Opt for Current Conditions	Climate change	9	biomass	7748.72
Scomberomorus spp.	artisanal	Econ Opt for Current Conditions	No climate change	9	biomass	7840.34
Scomberomorus spp.	artisanal	Status Quo	Climate change	9	biomass	401.09
Scomberomorus spp.	artisanal	Status Quo	No climate change	9	biomass	420.13
Scomberomorus spp.	artisanal	Econ Opt for Current Conditions	Climate change	10	biomass	7735.33
Scomberomorus spp.	artisanal	Econ Opt for Current Conditions	No climate change	10	biomass	7840.34
Scomberomorus spp.	artisanal	Status Quo	Climate change	10	biomass	363.22
Scomberomorus spp.	artisanal	Status Quo	No climate change	10	biomass	384.49
Scomberomorus spp.	artisanal	Econ Opt for Current Conditions	Climate change	11	biomass	7721.89
Scomberomorus spp.	artisanal	Econ Opt for Current Conditions	No climate change	11	biomass	7840.34
Scomberomorus spp.	artisanal	Status Quo	Climate change	11	biomass	333.14
Scomberomorus spp.	artisanal	Status Quo	No climate change	11	biomass	356.63
Scomberomorus spp.	artisanal	Econ Opt for Current Conditions	Climate change	12	biomass	7708.41
Scomberomorus spp.	artisanal	Econ Opt for Current Conditions	No climate change	12	biomass	7840.34
Scomberomorus spp.	artisanal	Status Quo	Climate change	12	biomass	308.77
Scomberomorus spp.	artisanal	Status Quo	No climate change	12	biomass	334.48
Scomberomorus spp.	artisanal	Econ Opt for Current Conditions	Climate change	13	biomass	7694.88
Scomberomorus spp.	artisanal	Econ Opt for Current Conditions	No climate change	13	biomass	7840.34
Scomberomorus spp.	artisanal	Status Quo	Climate change	13	biomass	288.66
Scomberomorus spp.	artisanal	Status Quo	No climate change	13	biomass	316.63
Scomberomorus spp.	artisanal	Econ Opt for Current Conditions	Climate change	14	biomass	7681.3
Scomberomorus spp.	artisanal	Econ Opt for Current Conditions	No climate change	14	biomass	7840.34
Scomberomorus spp.	artisanal	Status Quo	Climate change	14	biomass	271.82
Scomberomorus spp.	artisanal	Status Quo	No climate change	14	biomass	302.06
Scomberomorus spp.	artisanal	Econ Opt for Current Conditions	Climate change	15	biomass	7667.66
Scomberomorus spp.	artisanal	Econ Opt for Current Conditions	No climate change	15	biomass	7840.34
Scomberomorus spp.	artisanal	Status Quo	Climate change	15	biomass	257.52
Scomberomorus spp.	artisanal	Status Quo	No climate change	15	biomass	290.05
Scomberomorus spp.	artisanal	Econ Opt for Current Conditions	Climate change	16	biomass	7653.98
Scomberomorus spp.	artisanal	Econ Opt for Current Conditions	No climate change	16	biomass	7840.34
Scomberomorus spp.	artisanal	Status Quo	Climate change	16	biomass	245.21
Scomberomorus spp.	artisanal	Status Quo	No climate change	16	biomass	280.08
Scomberomorus spp.	artisanal	Econ Opt for Current Conditions	Climate change	17	biomass	7640.24
Scomberomorus spp.	artisanal	Econ Opt for Current Conditions	No climate change	17	biomass	7840.34
Scomberomorus spp.	artisanal	Status Quo	Climate change	17	biomass	234.5
Scomberomorus spp.	artisanal	Status Quo	No climate change	17	biomass	271.73
Scomberomorus spp.	artisanal	Econ Opt for Current Conditions	Climate change	18	biomass	7626.45
Scomberomorus spp.	artisanal	Econ Opt for Current Conditions	No climate change	18	biomass	7840.34
Scomberomorus spp.	artisanal	Status Quo	Climate change	18	biomass	225.09
Scomberomorus spp.	artisanal	Status Quo	No climate change	18	biomass	264.7
Scomberomorus spp.	artisanal	Econ Opt for Current Conditions	Climate change	19	biomass	7612.61
Scomberomorus spp.	artisanal	Econ Opt for Current Conditions	No climate change	19	biomass	7840.34
Scomberomorus spp.	artisanal	Status Quo	Climate change	19	biomass	216.72
Scomberomorus spp.	artisanal	Status Quo	No climate change	19	biomass	258.76
Scomberomorus spp.	artisanal	Econ Opt for Current Conditions	Climate change	20	biomass	7598.71
Scomberomorus spp.	artisanal	Econ Opt for Current Conditions	No climate change	20	biomass	7840.34
Scomberomorus spp.	artisanal	Status Quo	Climate change	20	biomass	209.23
Scomberomorus spp.	artisanal	Status Quo	No climate change	20	biomass	253.7
Scomberomorus spp.	artisanal	Econ Opt for Current Conditions	Climate change	21	biomass	7584.76
Scomberomorus spp.	artisanal	Econ Opt for Current Conditions	No climate change	21	biomass	7840.34
Scomberomorus spp.	artisanal	Status Quo	Climate change	21	biomass	202.46
Scomberomorus spp.	artisanal	Status Quo	No climate change	21	biomass	249.39
Scomberomorus spp.	artisanal	Econ Opt for Current Conditions	Climate change	22	biomass	7570.75
Scomberomorus spp.	artisanal	Econ Opt for Current Conditions	No climate change	22	biomass	7840.34
Scomberomorus spp.	artisanal	Status Quo	Climate change	22	biomass	196.28
Scomberomorus spp.	artisanal	Status Quo	No climate change	22	biomass	245.69
Scomberomorus spp.	artisanal	Econ Opt for Current Conditions	Climate change	23	biomass	7556.68
Scomberomorus spp.	artisanal	Econ Opt for Current Conditions	No climate change	23	biomass	7840.34
Scomberomorus spp.	artisanal	Status Quo	Climate change	23	biomass	190.62
Scomberomorus spp.	artisanal	Status Quo	No climate change	23	biomass	242.52
Scomberomorus spp.	artisanal	Econ Opt for Current Conditions	Climate change	24	biomass	7542.55
Scomberomorus spp.	artisanal	Econ Opt for Current Conditions	No climate change	24	biomass	7840.34
Scomberomorus spp.	artisanal	Status Quo	Climate change	24	biomass	185.38
Scomberomorus spp.	artisanal	Status Quo	No climate change	24	biomass	239.79
Scomberomorus spp.	artisanal	Econ Opt for Current Conditions	Climate change	25	biomass	7528.37
Scomberomorus spp.	artisanal	Econ Opt for Current Conditions	No climate change	25	biomass	7840.34
Scomberomorus spp.	artisanal	Status Quo	Climate change	25	biomass	180.51
Scomberomorus spp.	artisanal	Status Quo	No climate change	25	biomass	237.44
Scomberomorus spp.	artisanal	Econ Opt for Current Conditions	Climate change	26	biomass	7514.12
Scomberomorus spp.	artisanal	Econ Opt for Current Conditions	No climate change	26	biomass	7840.34
Scomberomorus spp.	artisanal	Status Quo	Climate change	26	biomass	175.95
Scomberomorus spp.	artisanal	Status Quo	No climate change	26	biomass	235.41
Scomberomorus spp.	artisanal	Econ Opt for Current Conditions	Climate change	27	biomass	7499.81
Scomberomorus spp.	artisanal	Econ Opt for Current Conditions	No climate change	27	biomass	7840.34
Scomberomorus spp.	artisanal	Status Quo	Climate change	27	biomass	171.67
Scomberomorus spp.	artisanal	Status Quo	No climate change	27	biomass	233.65
Scomberomorus spp.	artisanal	Econ Opt for Current Conditions	Climate change	28	biomass	7485.44
Scomberomorus spp.	artisanal	Econ Opt for Current Conditions	No climate change	28	biomass	7840.34
Scomberomorus spp.	artisanal	Status Quo	Climate change	28	biomass	167.62
Scomberomorus spp.	artisanal	Status Quo	No climate change	28	biomass	232.12
Scomberomorus spp.	artisanal	Econ Opt for Current Conditions	Climate change	29	biomass	7471.01
Scomberomorus spp.	artisanal	Econ Opt for Current Conditions	No climate change	29	biomass	7840.34
Scomberomorus spp.	artisanal	Status Quo	Climate change	29	biomass	163.77
Scomberomorus spp.	artisanal	Status Quo	No climate change	29	biomass	230.8
Scomberomorus spp.	artisanal	Econ Opt for Current Conditions	Climate change	30	biomass	7456.51
Scomberomorus spp.	artisanal	Econ Opt for Current Conditions	No climate change	30	biomass	7840.34
Scomberomorus spp.	artisanal	Status Quo	Climate change	30	biomass	160.1
Scomberomorus spp.	artisanal	Status Quo	No climate change	30	biomass	229.65
Scomberomorus spp.	artisanal	Econ Opt for Current Conditions	Climate change	31	biomass	7441.95
Scomberomorus spp.	artisanal	Econ Opt for Current Conditions	No climate change	31	biomass	7840.34
Scomberomorus spp.	artisanal	Status Quo	Climate change	31	biomass	156.58
Scomberomorus spp.	artisanal	Status Quo	No climate change	31	biomass	228.65
Scomberomorus spp.	artisanal	Econ Opt for Current Conditions	Climate change	1	harvest	0
Scomberomorus spp.	artisanal	Econ Opt for Current Conditions	No climate change	1	harvest	0
Scomberomorus spp.	artisanal	Status Quo	Climate change	1	harvest	2803.65
Scomberomorus spp.	artisanal	Status Quo	No climate change	1	harvest	2803.65
Scomberomorus spp.	artisanal	Econ Opt for Current Conditions	Climate change	2	harvest	64.88
Scomberomorus spp.	artisanal	Econ Opt for Current Conditions	No climate change	2	harvest	64.88
Scomberomorus spp.	artisanal	Status Quo	Climate change	2	harvest	1560.67
Scomberomorus spp.	artisanal	Status Quo	No climate change	2	harvest	1560.67
Scomberomorus spp.	artisanal	Econ Opt for Current Conditions	Climate change	3	harvest	432.34
Scomberomorus spp.	artisanal	Econ Opt for Current Conditions	No climate change	3	harvest	435.58
Scomberomorus spp.	artisanal	Status Quo	Climate change	3	harvest	1046.32
Scomberomorus spp.	artisanal	Status Quo	No climate change	3	harvest	1049.14
Scomberomorus spp.	artisanal	Econ Opt for Current Conditions	Climate change	4	harvest	1075.73
Scomberomorus spp.	artisanal	Econ Opt for Current Conditions	No climate change	4	harvest	1093.54
Scomberomorus spp.	artisanal	Status Quo	Climate change	4	harvest	774.69
Scomberomorus spp.	artisanal	Status Quo	No climate change	4	harvest	780.21
Scomberomorus spp.	artisanal	Econ Opt for Current Conditions	Climate change	5	harvest	1454.73
Scomberomorus spp.	artisanal	Econ Opt for Current Conditions	No climate change	5	harvest	1489.77
Scomberomorus spp.	artisanal	Status Quo	Climate change	5	harvest	611.23
Scomberomorus spp.	artisanal	Status Quo	No climate change	5	harvest	619.14
Scomberomorus spp.	artisanal	Econ Opt for Current Conditions	Climate change	6	harvest	1516.14
Scomberomorus spp.	artisanal	Econ Opt for Current Conditions	No climate change	6	harvest	1562.59
Scomberomorus spp.	artisanal	Status Quo	Climate change	6	harvest	504.21
Scomberomorus spp.	artisanal	Status Quo	No climate change	6	harvest	514.28
Scomberomorus spp.	artisanal	Econ Opt for Current Conditions	Climate change	7	harvest	1510.64
Scomberomorus spp.	artisanal	Econ Opt for Current Conditions	No climate change	7	harvest	1568.25
Scomberomorus spp.	artisanal	Status Quo	Climate change	7	harvest	429.8
Scomberomorus spp.	artisanal	Status Quo	No climate change	7	harvest	441.89
Scomberomorus spp.	artisanal	Econ Opt for Current Conditions	Climate change	8	harvest	1499.45
Scomberomorus spp.	artisanal	Econ Opt for Current Conditions	No climate change	8	harvest	1568.6
Scomberomorus spp.	artisanal	Status Quo	Climate change	8	harvest	375.68
Scomberomorus spp.	artisanal	Status Quo	No climate change	8	harvest	389.7
Scomberomorus spp.	artisanal	Econ Opt for Current Conditions	Climate change	9	harvest	1487.86
Scomberomorus spp.	artisanal	Econ Opt for Current Conditions	No climate change	9	harvest	1568.62
Scomberomorus spp.	artisanal	Status Quo	Climate change	9	harvest	334.9
Scomberomorus spp.	artisanal	Status Quo	No climate change	9	harvest	350.8
Scomberomorus spp.	artisanal	Econ Opt for Current Conditions	Climate change	10	harvest	1476.26
Scomberomorus spp.	artisanal	Econ Opt for Current Conditions	No climate change	10	harvest	1568.63
Scomberomorus spp.	artisanal	Status Quo	Climate change	10	harvest	303.28
Scomberomorus spp.	artisanal	Status Quo	No climate change	10	harvest	321.04
Scomberomorus spp.	artisanal	Econ Opt for Current Conditions	Climate change	11	harvest	1464.65
Scomberomorus spp.	artisanal	Econ Opt for Current Conditions	No climate change	11	harvest	1568.63
Scomberomorus spp.	artisanal	Status Quo	Climate change	11	harvest	278.17
Scomberomorus spp.	artisanal	Status Quo	No climate change	11	harvest	297.78
Scomberomorus spp.	artisanal	Econ Opt for Current Conditions	Climate change	12	harvest	1453.06
Scomberomorus spp.	artisanal	Econ Opt for Current Conditions	No climate change	12	harvest	1568.63
Scomberomorus spp.	artisanal	Status Quo	Climate change	12	harvest	257.82
Scomberomorus spp.	artisanal	Status Quo	No climate change	12	harvest	279.29
Scomberomorus spp.	artisanal	Econ Opt for Current Conditions	Climate change	13	harvest	1441.47
Scomberomorus spp.	artisanal	Econ Opt for Current Conditions	No climate change	13	harvest	1568.63
Scomberomorus spp.	artisanal	Status Quo	Climate change	13	harvest	241.03
Scomberomorus spp.	artisanal	Status Quo	No climate change	13	harvest	264.38
Scomberomorus spp.	artisanal	Econ Opt for Current Conditions	Climate change	14	harvest	1429.89
Scomberomorus spp.	artisanal	Econ Opt for Current Conditions	No climate change	14	harvest	1568.63
Scomberomorus spp.	artisanal	Status Quo	Climate change	14	harvest	226.97
Scomberomorus spp.	artisanal	Status Quo	No climate change	14	harvest	252.21
Scomberomorus spp.	artisanal	Econ Opt for Current Conditions	Climate change	15	harvest	1418.32
Scomberomorus spp.	artisanal	Econ Opt for Current Conditions	No climate change	15	harvest	1568.63
Scomberomorus spp.	artisanal	Status Quo	Climate change	15	harvest	215.02
Scomberomorus spp.	artisanal	Status Quo	No climate change	15	harvest	242.19
Scomberomorus spp.	artisanal	Econ Opt for Current Conditions	Climate change	16	harvest	1406.75
Scomberomorus spp.	artisanal	Econ Opt for Current Conditions	No climate change	16	harvest	1568.63
Scomberomorus spp.	artisanal	Status Quo	Climate change	16	harvest	204.75
Scomberomorus spp.	artisanal	Status Quo	No climate change	16	harvest	233.86
Scomberomorus spp.	artisanal	Econ Opt for Current Conditions	Climate change	17	harvest	1395.19
Scomberomorus spp.	artisanal	Econ Opt for Current Conditions	No climate change	17	harvest	1568.63
Scomberomorus spp.	artisanal	Status Quo	Climate change	17	harvest	195.81
Scomberomorus spp.	artisanal	Status Quo	No climate change	17	harvest	226.89
Scomberomorus spp.	artisanal	Econ Opt for Current Conditions	Climate change	18	harvest	1383.65
Scomberomorus spp.	artisanal	Econ Opt for Current Conditions	No climate change	18	harvest	1568.63
Scomberomorus spp.	artisanal	Status Quo	Climate change	18	harvest	187.94
Scomberomorus spp.	artisanal	Status Quo	No climate change	18	harvest	221.02
Scomberomorus spp.	artisanal	Econ Opt for Current Conditions	Climate change	19	harvest	1372.1
Scomberomorus spp.	artisanal	Econ Opt for Current Conditions	No climate change	19	harvest	1568.63
Scomberomorus spp.	artisanal	Status Quo	Climate change	19	harvest	180.96
Scomberomorus spp.	artisanal	Status Quo	No climate change	19	harvest	216.06
Scomberomorus spp.	artisanal	Econ Opt for Current Conditions	Climate change	20	harvest	1360.57
Scomberomorus spp.	artisanal	Econ Opt for Current Conditions	No climate change	20	harvest	1568.63
Scomberomorus spp.	artisanal	Status Quo	Climate change	20	harvest	174.7
Scomberomorus spp.	artisanal	Status Quo	No climate change	20	harvest	211.84
Scomberomorus spp.	artisanal	Econ Opt for Current Conditions	Climate change	21	harvest	1349.04
Scomberomorus spp.	artisanal	Econ Opt for Current Conditions	No climate change	21	harvest	1568.63
Scomberomorus spp.	artisanal	Status Quo	Climate change	21	harvest	169.05
Scomberomorus spp.	artisanal	Status Quo	No climate change	21	harvest	208.23
Scomberomorus spp.	artisanal	Econ Opt for Current Conditions	Climate change	22	harvest	1337.52
Scomberomorus spp.	artisanal	Econ Opt for Current Conditions	No climate change	22	harvest	1568.63
Scomberomorus spp.	artisanal	Status Quo	Climate change	22	harvest	163.89
Scomberomorus spp.	artisanal	Status Quo	No climate change	22	harvest	205.15
Scomberomorus spp.	artisanal	Econ Opt for Current Conditions	Climate change	23	harvest	1326.01
Scomberomorus spp.	artisanal	Econ Opt for Current Conditions	No climate change	23	harvest	1568.63
Scomberomorus spp.	artisanal	Status Quo	Climate change	23	harvest	159.16
Scomberomorus spp.	artisanal	Status Quo	No climate change	23	harvest	202.5
Scomberomorus spp.	artisanal	Econ Opt for Current Conditions	Climate change	24	harvest	1314.51
Scomberomorus spp.	artisanal	Econ Opt for Current Conditions	No climate change	24	harvest	1568.63
Scomberomorus spp.	artisanal	Status Quo	Climate change	24	harvest	154.79
Scomberomorus spp.	artisanal	Status Quo	No climate change	24	harvest	200.22
Scomberomorus spp.	artisanal	Econ Opt for Current Conditions	Climate change	25	harvest	1303.01
Scomberomorus spp.	artisanal	Econ Opt for Current Conditions	No climate change	25	harvest	1568.63
Scomberomorus spp.	artisanal	Status Quo	Climate change	25	harvest	150.72
Scomberomorus spp.	artisanal	Status Quo	No climate change	25	harvest	198.26
Scomberomorus spp.	artisanal	Econ Opt for Current Conditions	Climate change	26	harvest	1291.53
Scomberomorus spp.	artisanal	Econ Opt for Current Conditions	No climate change	26	harvest	1568.63
Scomberomorus spp.	artisanal	Status Quo	Climate change	26	harvest	146.92
Scomberomorus spp.	artisanal	Status Quo	No climate change	26	harvest	196.56
Scomberomorus spp.	artisanal	Econ Opt for Current Conditions	Climate change	27	harvest	1280.05
Scomberomorus spp.	artisanal	Econ Opt for Current Conditions	No climate change	27	harvest	1568.63
Scomberomorus spp.	artisanal	Status Quo	Climate change	27	harvest	143.34
Scomberomorus spp.	artisanal	Status Quo	No climate change	27	harvest	195.09
Scomberomorus spp.	artisanal	Econ Opt for Current Conditions	Climate change	28	harvest	1268.57
Scomberomorus spp.	artisanal	Econ Opt for Current Conditions	No climate change	28	harvest	1568.63
Scomberomorus spp.	artisanal	Status Quo	Climate change	28	harvest	139.96
Scomberomorus spp.	artisanal	Status Quo	No climate change	28	harvest	193.82
Scomberomorus spp.	artisanal	Econ Opt for Current Conditions	Climate change	29	harvest	1257.11
Scomberomorus spp.	artisanal	Econ Opt for Current Conditions	No climate change	29	harvest	1568.63
Scomberomorus spp.	artisanal	Status Quo	Climate change	29	harvest	136.74
Scomberomorus spp.	artisanal	Status Quo	No climate change	29	harvest	192.71
Scomberomorus spp.	artisanal	Econ Opt for Current Conditions	Climate change	30	harvest	1245.65
Scomberomorus spp.	artisanal	Econ Opt for Current Conditions	No climate change	30	harvest	1568.63
Scomberomorus spp.	artisanal	Status Quo	Climate change	30	harvest	133.68
Scomberomorus spp.	artisanal	Status Quo	No climate change	30	harvest	191.75
Scomberomorus spp.	artisanal	Econ Opt for Current Conditions	Climate change	1	profit	0
Scomberomorus spp.	artisanal	Econ Opt for Current Conditions	No climate change	1	profit	0
Scomberomorus spp.	artisanal	Status Quo	Climate change	1	profit	1.5265e+06
Scomberomorus spp.	artisanal	Status Quo	No climate change	1	profit	1.5265e+06
Scomberomorus spp.	artisanal	Econ Opt for Current Conditions	Climate change	2	profit	63227.6
Scomberomorus spp.	artisanal	Econ Opt for Current Conditions	No climate change	2	profit	63227.6
Scomberomorus spp.	artisanal	Status Quo	Climate change	2	profit	172970
Scomberomorus spp.	artisanal	Status Quo	No climate change	2	profit	172970
Scomberomorus spp.	artisanal	Econ Opt for Current Conditions	Climate change	3	profit	408945
Scomberomorus spp.	artisanal	Econ Opt for Current Conditions	No climate change	3	profit	411976
Scomberomorus spp.	artisanal	Status Quo	Climate change	3	profit	-387123
Scomberomorus spp.	artisanal	Status Quo	No climate change	3	profit	-384049
Scomberomorus spp.	artisanal	Econ Opt for Current Conditions	Climate change	4	profit	1.00934e+06
Scomberomorus spp.	artisanal	Econ Opt for Current Conditions	No climate change	4	profit	1.02596e+06
Scomberomorus spp.	artisanal	Status Quo	Climate change	4	profit	-682909
Scomberomorus spp.	artisanal	Status Quo	No climate change	4	profit	-676902
Scomberomorus spp.	artisanal	Econ Opt for Current Conditions	Climate change	5	profit	1.36335e+06
Scomberomorus spp.	artisanal	Econ Opt for Current Conditions	No climate change	5	profit	1.39611e+06
Scomberomorus spp.	artisanal	Status Quo	Climate change	5	profit	-860905
Scomberomorus spp.	artisanal	Status Quo	No climate change	5	profit	-852292
Scomberomorus spp.	artisanal	Econ Opt for Current Conditions	Climate change	6	profit	1.42078e+06
Scomberomorus spp.	artisanal	Econ Opt for Current Conditions	No climate change	6	profit	1.46423e+06
Scomberomorus spp.	artisanal	Status Quo	Climate change	6	profit	-977453
Scomberomorus spp.	artisanal	Status Quo	No climate change	6	profit	-966481
Scomberomorus spp.	artisanal	Econ Opt for Current Conditions	Climate change	7	profit	1.41563e+06
Scomberomorus spp.	artisanal	Econ Opt for Current Conditions	No climate change	7	profit	1.46952e+06
Scomberomorus spp.	artisanal	Status Quo	Climate change	7	profit	-1.05848e+06
Scomberomorus spp.	artisanal	Status Quo	No climate change	7	profit	-1.04531e+06
Scomberomorus spp.	artisanal	Econ Opt for Current Conditions	Climate change	8	profit	1.40517e+06
Scomberomorus spp.	artisanal	Econ Opt for Current Conditions	No climate change	8	profit	1.46986e+06
Scomberomorus spp.	artisanal	Status Quo	Climate change	8	profit	-1.11741e+06
Scomberomorus spp.	artisanal	Status Quo	No climate change	8	profit	-1.10214e+06
Scomberomorus spp.	artisanal	Econ Opt for Current Conditions	Climate change	9	profit	1.39433e+06
Scomberomorus spp.	artisanal	Econ Opt for Current Conditions	No climate change	9	profit	1.46988e+06
Scomberomorus spp.	artisanal	Status Quo	Climate change	9	profit	-1.16182e+06
Scomberomorus spp.	artisanal	Status Quo	No climate change	9	profit	-1.1445e+06
Scomberomorus spp.	artisanal	Econ Opt for Current Conditions	Climate change	10	profit	1.38347e+06
Scomberomorus spp.	artisanal	Econ Opt for Current Conditions	No climate change	10	profit	1.46988e+06
Scomberomorus spp.	artisanal	Status Quo	Climate change	10	profit	-1.19625e+06
Scomberomorus spp.	artisanal	Status Quo	No climate change	10	profit	-1.17691e+06
Scomberomorus spp.	artisanal	Econ Opt for Current Conditions	Climate change	11	profit	1.37262e+06
Scomberomorus spp.	artisanal	Econ Opt for Current Conditions	No climate change	11	profit	1.46988e+06
Scomberomorus spp.	artisanal	Status Quo	Climate change	11	profit	-1.22359e+06
Scomberomorus spp.	artisanal	Status Quo	No climate change	11	profit	-1.20224e+06
Scomberomorus spp.	artisanal	Econ Opt for Current Conditions	Climate change	12	profit	1.36178e+06
Scomberomorus spp.	artisanal	Econ Opt for Current Conditions	No climate change	12	profit	1.46988e+06
Scomberomorus spp.	artisanal	Status Quo	Climate change	12	profit	-1.24576e+06
Scomberomorus spp.	artisanal	Status Quo	No climate change	12	profit	-1.22237e+06
Scomberomorus spp.	artisanal	Econ Opt for Current Conditions	Climate change	13	profit	1.35095e+06
Scomberomorus spp.	artisanal	Econ Opt for Current Conditions	No climate change	13	profit	1.46988e+06
Scomberomorus spp.	artisanal	Status Quo	Climate change	13	profit	-1.26404e+06
Scomberomorus spp.	artisanal	Status Quo	No climate change	13	profit	-1.23861e+06
Scomberomorus spp.	artisanal	Econ Opt for Current Conditions	Climate change	14	profit	1.34012e+06
Scomberomorus spp.	artisanal	Econ Opt for Current Conditions	No climate change	14	profit	1.46988e+06
Scomberomorus spp.	artisanal	Status Quo	Climate change	14	profit	-1.27935e+06
Scomberomorus spp.	artisanal	Status Quo	No climate change	14	profit	-1.25186e+06
Scomberomorus spp.	artisanal	Econ Opt for Current Conditions	Climate change	15	profit	1.3293e+06
Scomberomorus spp.	artisanal	Econ Opt for Current Conditions	No climate change	15	profit	1.46988e+06
Scomberomorus spp.	artisanal	Status Quo	Climate change	15	profit	-1.29236e+06
Scomberomorus spp.	artisanal	Status Quo	No climate change	15	profit	-1.26277e+06
Scomberomorus spp.	artisanal	Econ Opt for Current Conditions	Climate change	16	profit	1.31849e+06
Scomberomorus spp.	artisanal	Econ Opt for Current Conditions	No climate change	16	profit	1.46988e+06
Scomberomorus spp.	artisanal	Status Quo	Climate change	16	profit	-1.30355e+06
Scomberomorus spp.	artisanal	Status Quo	No climate change	16	profit	-1.27184e+06
Scomberomorus spp.	artisanal	Econ Opt for Current Conditions	Climate change	17	profit	1.30769e+06
Scomberomorus spp.	artisanal	Econ Opt for Current Conditions	No climate change	17	profit	1.46988e+06
Scomberomorus spp.	artisanal	Status Quo	Climate change	17	profit	-1.31328e+06
Scomberomorus spp.	artisanal	Status Quo	No climate change	17	profit	-1.27943e+06
Scomberomorus spp.	artisanal	Econ Opt for Current Conditions	Climate change	18	profit	1.2969e+06
Scomberomorus spp.	artisanal	Econ Opt for Current Conditions	No climate change	18	profit	1.46988e+06
Scomberomorus spp.	artisanal	Status Quo	Climate change	18	profit	-1.32184e+06
Scomberomorus spp.	artisanal	Status Quo	No climate change	18	profit	-1.28582e+06
Scomberomorus spp.	artisanal	Econ Opt for Current Conditions	Climate change	19	profit	1.28611e+06
Scomberomorus spp.	artisanal	Econ Opt for Current Conditions	No climate change	19	profit	1.46988e+06
Scomberomorus spp.	artisanal	Status Quo	Climate change	19	profit	-1.32945e+06
Scomberomorus spp.	artisanal	Status Quo	No climate change	19	profit	-1.29123e+06
Scomberomorus spp.	artisanal	Econ Opt for Current Conditions	Climate change	20	profit	1.27533e+06
Scomberomorus spp.	artisanal	Econ Opt for Current Conditions	No climate change	20	profit	1.46988e+06
Scomberomorus spp.	artisanal	Status Quo	Climate change	20	profit	-1.33626e+06
Scomberomorus spp.	artisanal	Status Quo	No climate change	20	profit	-1.29583e+06
Scomberomorus spp.	artisanal	Econ Opt for Current Conditions	Climate change	21	profit	1.26456e+06
Scomberomorus spp.	artisanal	Econ Opt for Current Conditions	No climate change	21	profit	1.46988e+06
Scomberomorus spp.	artisanal	Status Quo	Climate change	21	profit	-1.34242e+06
Scomberomorus spp.	artisanal	Status Quo	No climate change	21	profit	-1.29975e+06
Scomberomorus spp.	artisanal	Econ Opt for Current Conditions	Climate change	22	profit	1.2538e+06
Scomberomorus spp.	artisanal	Econ Opt for Current Conditions	No climate change	22	profit	1.46988e+06
Scomberomorus spp.	artisanal	Status Quo	Climate change	22	profit	-1.34803e+06
Scomberomorus spp.	artisanal	Status Quo	No climate change	22	profit	-1.30311e+06
Scomberomorus spp.	artisanal	Econ Opt for Current Conditions	Climate change	23	profit	1.24304e+06
Scomberomorus spp.	artisanal	Econ Opt for Current Conditions	No climate change	23	profit	1.46988e+06
Scomberomorus spp.	artisanal	Status Quo	Climate change	23	profit	-1.35318e+06
Scomberomorus spp.	artisanal	Status Quo	No climate change	23	profit	-1.30599e+06
Scomberomorus spp.	artisanal	Econ Opt for Current Conditions	Climate change	24	profit	1.23229e+06
Scomberomorus spp.	artisanal	Econ Opt for Current Conditions	No climate change	24	profit	1.46988e+06
Scomberomorus spp.	artisanal	Status Quo	Climate change	24	profit	-1.35794e+06
Scomberomorus spp.	artisanal	Status Quo	No climate change	24	profit	-1.30847e+06
Scomberomorus spp.	artisanal	Econ Opt for Current Conditions	Climate change	25	profit	1.22155e+06
Scomberomorus spp.	artisanal	Econ Opt for Current Conditions	No climate change	25	profit	1.46988e+06
Scomberomorus spp.	artisanal	Status Quo	Climate change	25	profit	-1.36237e+06
Scomberomorus spp.	artisanal	Status Quo	No climate change	25	profit	-1.31061e+06
Scomberomorus spp.	artisanal	Econ Opt for Current Conditions	Climate change	26	profit	1.21082e+06
Scomberomorus spp.	artisanal	Econ Opt for Current Conditions	No climate change	26	profit	1.46988e+06
Scomberomorus spp.	artisanal	Status Quo	Climate change	26	profit	-1.36652e+06
Scomberomorus spp.	artisanal	Status Quo	No climate change	26	profit	-1.31246e+06
Scomberomorus spp.	artisanal	Econ Opt for Current Conditions	Climate change	27	profit	1.2001e+06
Scomberomorus spp.	artisanal	Econ Opt for Current Conditions	No climate change	27	profit	1.46988e+06
Scomberomorus spp.	artisanal	Status Quo	Climate change	27	profit	-1.37041e+06
Scomberomorus spp.	artisanal	Status Quo	No climate change	27	profit	-1.31406e+06
Scomberomorus spp.	artisanal	Econ Opt for Current Conditions	Climate change	28	profit	1.18938e+06
Scomberomorus spp.	artisanal	Econ Opt for Current Conditions	No climate change	28	profit	1.46988e+06
Scomberomorus spp.	artisanal	Status Quo	Climate change	28	profit	-1.3741e+06
Scomberomorus spp.	artisanal	Status Quo	No climate change	28	profit	-1.31545e+06
Scomberomorus spp.	artisanal	Econ Opt for Current Conditions	Climate change	29	profit	1.17867e+06
Scomberomorus spp.	artisanal	Econ Opt for Current Conditions	No climate change	29	profit	1.46988e+06
Scomberomorus spp.	artisanal	Status Quo	Climate change	29	profit	-1.3776e+06
Scomberomorus spp.	artisanal	Status Quo	No climate change	29	profit	-1.31665e+06
Scomberomorus spp.	artisanal	Econ Opt for Current Conditions	Climate change	30	profit	1.16797e+06
Scomberomorus spp.	artisanal	Econ Opt for Current Conditions	No climate change	30	profit	1.46988e+06
Scomberomorus spp.	artisanal	Status Quo	Climate change	30	profit	-1.38093e+06
Scomberomorus spp.	artisanal	Status Quo	No climate change	30	profit	-1.31769e+06
Carcharhinus limbatus	artisanal_and_industrial	Econ Opt for Current Conditions	Climate change	1	biomass	22312.7
Carcharhinus limbatus	artisanal_and_industrial	Econ Opt for Current Conditions	No climate change	1	biomass	22312.7
Carcharhinus limbatus	artisanal_and_industrial	Status Quo	Climate change	1	biomass	22312.7
Carcharhinus limbatus	artisanal_and_industrial	Status Quo	No climate change	1	biomass	22312.7
Carcharhinus limbatus	artisanal_and_industrial	Econ Opt for Current Conditions	Climate change	2	biomass	23200.8
Carcharhinus limbatus	artisanal_and_industrial	Econ Opt for Current Conditions	No climate change	2	biomass	23200.8
Carcharhinus limbatus	artisanal_and_industrial	Status Quo	Climate change	2	biomass	20670.5
Carcharhinus limbatus	artisanal_and_industrial	Status Quo	No climate change	2	biomass	20670.5
Carcharhinus limbatus	artisanal_and_industrial	Econ Opt for Current Conditions	Climate change	3	biomass	24093.9
Carcharhinus limbatus	artisanal_and_industrial	Econ Opt for Current Conditions	No climate change	3	biomass	24099.1
Carcharhinus limbatus	artisanal_and_industrial	Status Quo	Climate change	3	biomass	19188.1
Carcharhinus limbatus	artisanal_and_industrial	Status Quo	No climate change	3	biomass	19192.6
Carcharhinus limbatus	artisanal_and_industrial	Econ Opt for Current Conditions	Climate change	4	biomass	24990.4
Carcharhinus limbatus	artisanal_and_industrial	Econ Opt for Current Conditions	No climate change	4	biomass	25006.5
Carcharhinus limbatus	artisanal_and_industrial	Status Quo	Climate change	4	biomass	17846.6
Carcharhinus limbatus	artisanal_and_industrial	Status Quo	No climate change	4	biomass	17858.9
Carcharhinus limbatus	artisanal_and_industrial	Econ Opt for Current Conditions	Climate change	5	biomass	25881.9
Carcharhinus limbatus	artisanal_and_industrial	Econ Opt for Current Conditions	No climate change	5	biomass	25914.9
Carcharhinus limbatus	artisanal_and_industrial	Status Quo	Climate change	5	biomass	16629.6
Carcharhinus limbatus	artisanal_and_industrial	Status Quo	No climate change	5	biomass	16652.3
Carcharhinus limbatus	artisanal_and_industrial	Econ Opt for Current Conditions	Climate change	6	biomass	26758.8
Carcharhinus limbatus	artisanal_and_industrial	Econ Opt for Current Conditions	No climate change	6	biomass	26815.3
Carcharhinus limbatus	artisanal_and_industrial	Status Quo	Climate change	6	biomass	15523.2
Carcharhinus limbatus	artisanal_and_industrial	Status Quo	No climate change	6	biomass	15557.9
Carcharhinus limbatus	artisanal_and_industrial	Econ Opt for Current Conditions	Climate change	7	biomass	27622
Carcharhinus limbatus	artisanal_and_industrial	Econ Opt for Current Conditions	No climate change	7	biomass	27708.6
Carcharhinus limbatus	artisanal_and_industrial	Status Quo	Climate change	7	biomass	14515
Carcharhinus limbatus	artisanal_and_industrial	Status Quo	No climate change	7	biomass	14562.9
Carcharhinus limbatus	artisanal_and_industrial	Econ Opt for Current Conditions	Climate change	8	biomass	28468.3
Carcharhinus limbatus	artisanal_and_industrial	Econ Opt for Current Conditions	No climate change	8	biomass	28593.1
Carcharhinus limbatus	artisanal_and_industrial	Status Quo	Climate change	8	biomass	13594.5
Carcharhinus limbatus	artisanal_and_industrial	Status Quo	No climate change	8	biomass	13656.4
Carcharhinus limbatus	artisanal_and_industrial	Econ Opt for Current Conditions	Climate change	9	biomass	29293.9
Carcharhinus limbatus	artisanal_and_industrial	Econ Opt for Current Conditions	No climate change	9	biomass	29464
Carcharhinus limbatus	artisanal_and_industrial	Status Quo	Climate change	9	biomass	12752.2
Carcharhinus limbatus	artisanal_and_industrial	Status Quo	No climate change	9	biomass	12828.5
Carcharhinus limbatus	artisanal_and_industrial	Econ Opt for Current Conditions	Climate change	10	biomass	30094.3
Carcharhinus limbatus	artisanal_and_industrial	Econ Opt for Current Conditions	No climate change	10	biomass	30316.9
Carcharhinus limbatus	artisanal_and_industrial	Status Quo	Climate change	10	biomass	11980
Carcharhinus limbatus	artisanal_and_industrial	Status Quo	No climate change	10	biomass	12070.9
Carcharhinus limbatus	artisanal_and_industrial	Econ Opt for Current Conditions	Climate change	11	biomass	30865
Carcharhinus limbatus	artisanal_and_industrial	Econ Opt for Current Conditions	No climate change	11	biomass	31147.1
Carcharhinus limbatus	artisanal_and_industrial	Status Quo	Climate change	11	biomass	11270.9
Carcharhinus limbatus	artisanal_and_industrial	Status Quo	No climate change	11	biomass	11376.3
Carcharhinus limbatus	artisanal_and_industrial	Econ Opt for Current Conditions	Climate change	12	biomass	31602.2
Carcharhinus limbatus	artisanal_and_industrial	Econ Opt for Current Conditions	No climate change	12	biomass	31950.4
Carcharhinus limbatus	artisanal_and_industrial	Status Quo	Climate change	12	biomass	10618.3
Carcharhinus limbatus	artisanal_and_industrial	Status Quo	No climate change	12	biomass	10738.2
Carcharhinus limbatus	artisanal_and_industrial	Econ Opt for Current Conditions	Climate change	13	biomass	32302.7
Carcharhinus limbatus	artisanal_and_industrial	Econ Opt for Current Conditions	No climate change	13	biomass	32723.3
Carcharhinus limbatus	artisanal_and_industrial	Status Quo	Climate change	13	biomass	10016.9
Carcharhinus limbatus	artisanal_and_industrial	Status Quo	No climate change	13	biomass	10151
Carcharhinus limbatus	artisanal_and_industrial	Econ Opt for Current Conditions	Climate change	14	biomass	32963.9
Carcharhinus limbatus	artisanal_and_industrial	Econ Opt for Current Conditions	No climate change	14	biomass	33462.7
Carcharhinus limbatus	artisanal_and_industrial	Status Quo	Climate change	14	biomass	9461.64
Carcharhinus limbatus	artisanal_and_industrial	Status Quo	No climate change	14	biomass	9609.5
Carcharhinus limbatus	artisanal_and_industrial	Econ Opt for Current Conditions	Climate change	15	biomass	33583.8
Carcharhinus limbatus	artisanal_and_industrial	Econ Opt for Current Conditions	No climate change	15	biomass	34165.9
Carcharhinus limbatus	artisanal_and_industrial	Status Quo	Climate change	15	biomass	8948.17
Carcharhinus limbatus	artisanal_and_industrial	Status Quo	No climate change	15	biomass	9109.43
Carcharhinus limbatus	artisanal_and_industrial	Econ Opt for Current Conditions	Climate change	16	biomass	34160.9
Carcharhinus limbatus	artisanal_and_industrial	Econ Opt for Current Conditions	No climate change	16	biomass	34830.9
Carcharhinus limbatus	artisanal_and_industrial	Status Quo	Climate change	16	biomass	8472.6
Carcharhinus limbatus	artisanal_and_industrial	Status Quo	No climate change	16	biomass	8646.82
Carcharhinus limbatus	artisanal_and_industrial	Econ Opt for Current Conditions	Climate change	17	biomass	34694.6
Carcharhinus limbatus	artisanal_and_industrial	Econ Opt for Current Conditions	No climate change	17	biomass	35456.2
Carcharhinus limbatus	artisanal_and_industrial	Status Quo	Climate change	17	biomass	8031.49
Carcharhinus limbatus	artisanal_and_industrial	Status Quo	No climate change	17	biomass	8218.19
Carcharhinus limbatus	artisanal_and_industrial	Econ Opt for Current Conditions	Climate change	18	biomass	35184.6
Carcharhinus limbatus	artisanal_and_industrial	Econ Opt for Current Conditions	No climate change	18	biomass	36040.6
Carcharhinus limbatus	artisanal_and_industrial	Status Quo	Climate change	18	biomass	7621.73
Carcharhinus limbatus	artisanal_and_industrial	Status Quo	No climate change	18	biomass	7820.44
Carcharhinus limbatus	artisanal_and_industrial	Econ Opt for Current Conditions	Climate change	19	biomass	35631.4
Carcharhinus limbatus	artisanal_and_industrial	Econ Opt for Current Conditions	No climate change	19	biomass	36584.5
Carcharhinus limbatus	artisanal_and_industrial	Status Quo	Climate change	19	biomass	7240.56
Carcharhinus limbatus	artisanal_and_industrial	Status Quo	No climate change	19	biomass	7450.79
Carcharhinus limbatus	artisanal_and_industrial	Econ Opt for Current Conditions	Climate change	20	biomass	36035.2
Carcharhinus limbatus	artisanal_and_industrial	Econ Opt for Current Conditions	No climate change	20	biomass	37088.2
Carcharhinus limbatus	artisanal_and_industrial	Status Quo	Climate change	20	biomass	6885.5
Carcharhinus limbatus	artisanal_and_industrial	Status Quo	No climate change	20	biomass	7106.78
Carcharhinus limbatus	artisanal_and_industrial	Econ Opt for Current Conditions	Climate change	21	biomass	36398.1
Carcharhinus limbatus	artisanal_and_industrial	Econ Opt for Current Conditions	No climate change	21	biomass	37552.4
Carcharhinus limbatus	artisanal_and_industrial	Status Quo	Climate change	21	biomass	6554.33
Carcharhinus limbatus	artisanal_and_industrial	Status Quo	No climate change	21	biomass	6786.18
Carcharhinus limbatus	artisanal_and_industrial	Econ Opt for Current Conditions	Climate change	22	biomass	36721.5
Carcharhinus limbatus	artisanal_and_industrial	Econ Opt for Current Conditions	No climate change	22	biomass	37978.4
Carcharhinus limbatus	artisanal_and_industrial	Status Quo	Climate change	22	biomass	6245.05
Carcharhinus limbatus	artisanal_and_industrial	Status Quo	No climate change	22	biomass	6487.01
Carcharhinus limbatus	artisanal_and_industrial	Econ Opt for Current Conditions	Climate change	23	biomass	37007.3
Carcharhinus limbatus	artisanal_and_industrial	Econ Opt for Current Conditions	No climate change	23	biomass	38367.7
Carcharhinus limbatus	artisanal_and_industrial	Status Quo	Climate change	23	biomass	5955.86
Carcharhinus limbatus	artisanal_and_industrial	Status Quo	No climate change	23	biomass	6207.47
Carcharhinus limbatus	artisanal_and_industrial	Econ Opt for Current Conditions	Climate change	24	biomass	37257.5
Carcharhinus limbatus	artisanal_and_industrial	Econ Opt for Current Conditions	No climate change	24	biomass	38722.2
Carcharhinus limbatus	artisanal_and_industrial	Status Quo	Climate change	24	biomass	5685.11
Carcharhinus limbatus	artisanal_and_industrial	Status Quo	No climate change	24	biomass	5945.95
Carcharhinus limbatus	artisanal_and_industrial	Econ Opt for Current Conditions	Climate change	25	biomass	37474.4
Carcharhinus limbatus	artisanal_and_industrial	Econ Opt for Current Conditions	No climate change	25	biomass	39043.8
Carcharhinus limbatus	artisanal_and_industrial	Status Quo	Climate change	25	biomass	5431.35
Carcharhinus limbatus	artisanal_and_industrial	Status Quo	No climate change	25	biomass	5700.99
Carcharhinus limbatus	artisanal_and_industrial	Econ Opt for Current Conditions	Climate change	26	biomass	37660.1
Carcharhinus limbatus	artisanal_and_industrial	Econ Opt for Current Conditions	No climate change	26	biomass	39334.5
Carcharhinus limbatus	artisanal_and_industrial	Status Quo	Climate change	26	biomass	5193.23
Carcharhinus limbatus	artisanal_and_industrial	Status Quo	No climate change	26	biomass	5471.28
Carcharhinus limbatus	artisanal_and_industrial	Econ Opt for Current Conditions	Climate change	27	biomass	37816.9
Carcharhinus limbatus	artisanal_and_industrial	Econ Opt for Current Conditions	No climate change	27	biomass	39596.7
Carcharhinus limbatus	artisanal_and_industrial	Status Quo	Climate change	27	biomass	4969.54
Carcharhinus limbatus	artisanal_and_industrial	Status Quo	No climate change	27	biomass	5255.63
Carcharhinus limbatus	artisanal_and_industrial	Econ Opt for Current Conditions	Climate change	28	biomass	37946.8
Carcharhinus limbatus	artisanal_and_industrial	Econ Opt for Current Conditions	No climate change	28	biomass	39832.4
Carcharhinus limbatus	artisanal_and_industrial	Status Quo	Climate change	28	biomass	4759.19
Carcharhinus limbatus	artisanal_and_industrial	Status Quo	No climate change	28	biomass	5052.94
Carcharhinus limbatus	artisanal_and_industrial	Econ Opt for Current Conditions	Climate change	29	biomass	38052.2
Carcharhinus limbatus	artisanal_and_industrial	Econ Opt for Current Conditions	No climate change	29	biomass	40043.9
Carcharhinus limbatus	artisanal_and_industrial	Status Quo	Climate change	29	biomass	4561.18
Carcharhinus limbatus	artisanal_and_industrial	Status Quo	No climate change	29	biomass	4862.25
Carcharhinus limbatus	artisanal_and_industrial	Econ Opt for Current Conditions	Climate change	30	biomass	38134.9
Carcharhinus limbatus	artisanal_and_industrial	Econ Opt for Current Conditions	No climate change	30	biomass	40233.1
Carcharhinus limbatus	artisanal_and_industrial	Status Quo	Climate change	30	biomass	4374.59
Carcharhinus limbatus	artisanal_and_industrial	Status Quo	No climate change	30	biomass	4682.66
Carcharhinus limbatus	artisanal_and_industrial	Econ Opt for Current Conditions	Climate change	31	biomass	38196.9
Carcharhinus limbatus	artisanal_and_industrial	Econ Opt for Current Conditions	No climate change	31	biomass	40402.1
Carcharhinus limbatus	artisanal_and_industrial	Status Quo	Climate change	31	biomass	4198.58
Carcharhinus limbatus	artisanal_and_industrial	Status Quo	No climate change	31	biomass	4513.35
Carcharhinus limbatus	artisanal_and_industrial	Econ Opt for Current Conditions	Climate change	1	harvest	0
Carcharhinus limbatus	artisanal_and_industrial	Econ Opt for Current Conditions	No climate change	1	harvest	0
Carcharhinus limbatus	artisanal_and_industrial	Status Quo	Climate change	1	harvest	2530.28
Carcharhinus limbatus	artisanal_and_industrial	Status Quo	No climate change	1	harvest	2530.28
Carcharhinus limbatus	artisanal_and_industrial	Econ Opt for Current Conditions	Climate change	2	harvest	0
Carcharhinus limbatus	artisanal_and_industrial	Econ Opt for Current Conditions	No climate change	2	harvest	0
Carcharhinus limbatus	artisanal_and_industrial	Status Quo	Climate change	2	harvest	2344.05
Carcharhinus limbatus	artisanal_and_industrial	Status Quo	No climate change	2	harvest	2344.05
Carcharhinus limbatus	artisanal_and_industrial	Econ Opt for Current Conditions	Climate change	3	harvest	0.06
Carcharhinus limbatus	artisanal_and_industrial	Econ Opt for Current Conditions	No climate change	3	harvest	0.06
Carcharhinus limbatus	artisanal_and_industrial	Status Quo	Climate change	3	harvest	2175.94
Carcharhinus limbatus	artisanal_and_industrial	Status Quo	No climate change	3	harvest	2176.45
Carcharhinus limbatus	artisanal_and_industrial	Econ Opt for Current Conditions	Climate change	4	harvest	6.81
Carcharhinus limbatus	artisanal_and_industrial	Econ Opt for Current Conditions	No climate change	4	harvest	7.15
Carcharhinus limbatus	artisanal_and_industrial	Status Quo	Climate change	4	harvest	2023.81
Carcharhinus limbatus	artisanal_and_industrial	Status Quo	No climate change	4	harvest	2025.21
Carcharhinus limbatus	artisanal_and_industrial	Econ Opt for Current Conditions	Climate change	5	harvest	21.63
Carcharhinus limbatus	artisanal_and_industrial	Econ Opt for Current Conditions	No climate change	5	harvest	22.17
Carcharhinus limbatus	artisanal_and_industrial	Status Quo	Climate change	5	harvest	1885.81
Carcharhinus limbatus	artisanal_and_industrial	Status Quo	No climate change	5	harvest	1888.38
Carcharhinus limbatus	artisanal_and_industrial	Econ Opt for Current Conditions	Climate change	6	harvest	33.71
Carcharhinus limbatus	artisanal_and_industrial	Econ Opt for Current Conditions	No climate change	6	harvest	35.2
Carcharhinus limbatus	artisanal_and_industrial	Status Quo	Climate change	6	harvest	1760.34
Carcharhinus limbatus	artisanal_and_industrial	Status Quo	No climate change	6	harvest	1764.28
Carcharhinus limbatus	artisanal_and_industrial	Econ Opt for Current Conditions	Climate change	7	harvest	47.63
Carcharhinus limbatus	artisanal_and_industrial	Econ Opt for Current Conditions	No climate change	7	harvest	48.84
Carcharhinus limbatus	artisanal_and_industrial	Status Quo	Climate change	7	harvest	1646.02
Carcharhinus limbatus	artisanal_and_industrial	Status Quo	No climate change	7	harvest	1651.45
Carcharhinus limbatus	artisanal_and_industrial	Econ Opt for Current Conditions	Climate change	8	harvest	63.58
Carcharhinus limbatus	artisanal_and_industrial	Econ Opt for Current Conditions	No climate change	8	harvest	66.24
Carcharhinus limbatus	artisanal_and_industrial	Status Quo	Climate change	8	harvest	1541.62
Carcharhinus limbatus	artisanal_and_industrial	Status Quo	No climate change	8	harvest	1548.64
Carcharhinus limbatus	artisanal_and_industrial	Econ Opt for Current Conditions	Climate change	9	harvest	82.7
Carcharhinus limbatus	artisanal_and_industrial	Econ Opt for Current Conditions	No climate change	9	harvest	87.12
Carcharhinus limbatus	artisanal_and_industrial	Status Quo	Climate change	9	harvest	1446.11
Carcharhinus limbatus	artisanal_and_industrial	Status Quo	No climate change	9	harvest	1454.76
Carcharhinus limbatus	artisanal_and_industrial	Econ Opt for Current Conditions	Climate change	10	harvest	104.91
Carcharhinus limbatus	artisanal_and_industrial	Econ Opt for Current Conditions	No climate change	10	harvest	111.74
Carcharhinus limbatus	artisanal_and_industrial	Status Quo	Climate change	10	harvest	1358.55
Carcharhinus limbatus	artisanal_and_industrial	Status Quo	No climate change	10	harvest	1368.85
Carcharhinus limbatus	artisanal_and_industrial	Econ Opt for Current Conditions	Climate change	11	harvest	129.78
Carcharhinus limbatus	artisanal_and_industrial	Econ Opt for Current Conditions	No climate change	11	harvest	139.65
Carcharhinus limbatus	artisanal_and_industrial	Status Quo	Climate change	11	harvest	1278.12
Carcharhinus limbatus	artisanal_and_industrial	Status Quo	No climate change	11	harvest	1290.08
Carcharhinus limbatus	artisanal_and_industrial	Econ Opt for Current Conditions	Climate change	12	harvest	156.55
Carcharhinus limbatus	artisanal_and_industrial	Econ Opt for Current Conditions	No climate change	12	harvest	170.32
Carcharhinus limbatus	artisanal_and_industrial	Status Quo	Climate change	12	harvest	1204.13
Carcharhinus limbatus	artisanal_and_industrial	Status Quo	No climate change	12	harvest	1217.72
Carcharhinus limbatus	artisanal_and_industrial	Econ Opt for Current Conditions	Climate change	13	harvest	184.99
Carcharhinus limbatus	artisanal_and_industrial	Econ Opt for Current Conditions	No climate change	13	harvest	203.5
Carcharhinus limbatus	artisanal_and_industrial	Status Quo	Climate change	13	harvest	1135.92
Carcharhinus limbatus	artisanal_and_industrial	Status Quo	No climate change	13	harvest	1151.13
Carcharhinus limbatus	artisanal_and_industrial	Econ Opt for Current Conditions	Climate change	14	harvest	214.58
Carcharhinus limbatus	artisanal_and_industrial	Econ Opt for Current Conditions	No climate change	14	harvest	238.72
Carcharhinus limbatus	artisanal_and_industrial	Status Quo	Climate change	14	harvest	1072.96
Carcharhinus limbatus	artisanal_and_industrial	Status Quo	No climate change	14	harvest	1089.72
Carcharhinus limbatus	artisanal_and_industrial	Econ Opt for Current Conditions	Climate change	15	harvest	244.82
Carcharhinus limbatus	artisanal_and_industrial	Econ Opt for Current Conditions	No climate change	15	harvest	275.47
Carcharhinus limbatus	artisanal_and_industrial	Status Quo	Climate change	15	harvest	1014.73
Carcharhinus limbatus	artisanal_and_industrial	Status Quo	No climate change	15	harvest	1033.02
Carcharhinus limbatus	artisanal_and_industrial	Econ Opt for Current Conditions	Climate change	16	harvest	275.2
Carcharhinus limbatus	artisanal_and_industrial	Econ Opt for Current Conditions	No climate change	16	harvest	313.25
Carcharhinus limbatus	artisanal_and_industrial	Status Quo	Climate change	16	harvest	960.8
Carcharhinus limbatus	artisanal_and_industrial	Status Quo	No climate change	16	harvest	980.56
Carcharhinus limbatus	artisanal_and_industrial	Econ Opt for Current Conditions	Climate change	17	harvest	305.26
Carcharhinus limbatus	artisanal_and_industrial	Econ Opt for Current Conditions	No climate change	17	harvest	351.96
Carcharhinus limbatus	artisanal_and_industrial	Status Quo	Climate change	17	harvest	910.78
Carcharhinus limbatus	artisanal_and_industrial	Status Quo	No climate change	17	harvest	931.95
Carcharhinus limbatus	artisanal_and_industrial	Econ Opt for Current Conditions	Climate change	18	harvest	334.55
Carcharhinus limbatus	artisanal_and_industrial	Econ Opt for Current Conditions	No climate change	18	harvest	390.13
Carcharhinus limbatus	artisanal_and_industrial	Status Quo	Climate change	18	harvest	864.31
Carcharhinus limbatus	artisanal_and_industrial	Status Quo	No climate change	18	harvest	886.84
Carcharhinus limbatus	artisanal_and_industrial	Econ Opt for Current Conditions	Climate change	19	harvest	363.17
Carcharhinus limbatus	artisanal_and_industrial	Econ Opt for Current Conditions	No climate change	19	harvest	427.85
Carcharhinus limbatus	artisanal_and_industrial	Status Quo	Climate change	19	harvest	821.08
Carcharhinus limbatus	artisanal_and_industrial	Status Quo	No climate change	19	harvest	844.93
Carcharhinus limbatus	artisanal_and_industrial	Econ Opt for Current Conditions	Climate change	20	harvest	389.77
Carcharhinus limbatus	artisanal_and_industrial	Econ Opt for Current Conditions	No climate change	20	harvest	464.68
Carcharhinus limbatus	artisanal_and_industrial	Status Quo	Climate change	20	harvest	780.82
Carcharhinus limbatus	artisanal_and_industrial	Status Quo	No climate change	20	harvest	805.91
Carcharhinus limbatus	artisanal_and_industrial	Econ Opt for Current Conditions	Climate change	21	harvest	414.68
Carcharhinus limbatus	artisanal_and_industrial	Econ Opt for Current Conditions	No climate change	21	harvest	500.29
Carcharhinus limbatus	artisanal_and_industrial	Status Quo	Climate change	21	harvest	743.27
Carcharhinus limbatus	artisanal_and_industrial	Status Quo	No climate change	21	harvest	769.56
Carcharhinus limbatus	artisanal_and_industrial	Econ Opt for Current Conditions	Climate change	22	harvest	437.68
Carcharhinus limbatus	artisanal_and_industrial	Econ Opt for Current Conditions	No climate change	22	harvest	534.39
Carcharhinus limbatus	artisanal_and_industrial	Status Quo	Climate change	22	harvest	708.19
Carcharhinus limbatus	artisanal_and_industrial	Status Quo	No climate change	22	harvest	735.63
Carcharhinus limbatus	artisanal_and_industrial	Econ Opt for Current Conditions	Climate change	23	harvest	458.64
Carcharhinus limbatus	artisanal_and_industrial	Econ Opt for Current Conditions	No climate change	23	harvest	566.75
Carcharhinus limbatus	artisanal_and_industrial	Status Quo	Climate change	23	harvest	675.4
Carcharhinus limbatus	artisanal_and_industrial	Status Quo	No climate change	23	harvest	703.93
Carcharhinus limbatus	artisanal_and_industrial	Econ Opt for Current Conditions	Climate change	24	harvest	477.49
Carcharhinus limbatus	artisanal_and_industrial	Econ Opt for Current Conditions	No climate change	24	harvest	597.23
Carcharhinus limbatus	artisanal_and_industrial	Status Quo	Climate change	24	harvest	644.7
Carcharhinus limbatus	artisanal_and_industrial	Status Quo	No climate change	24	harvest	674.27
Carcharhinus limbatus	artisanal_and_industrial	Econ Opt for Current Conditions	Climate change	25	harvest	494.2
Carcharhinus limbatus	artisanal_and_industrial	Econ Opt for Current Conditions	No climate change	25	harvest	625.72
Carcharhinus limbatus	artisanal_and_industrial	Status Quo	Climate change	25	harvest	615.92
Carcharhinus limbatus	artisanal_and_industrial	Status Quo	No climate change	25	harvest	646.5
Carcharhinus limbatus	artisanal_and_industrial	Econ Opt for Current Conditions	Climate change	26	harvest	508.78
Carcharhinus limbatus	artisanal_and_industrial	Econ Opt for Current Conditions	No climate change	26	harvest	652.18
Carcharhinus limbatus	artisanal_and_industrial	Status Quo	Climate change	26	harvest	588.92
Carcharhinus limbatus	artisanal_and_industrial	Status Quo	No climate change	26	harvest	620.45
Carcharhinus limbatus	artisanal_and_industrial	Econ Opt for Current Conditions	Climate change	27	harvest	521.3
Carcharhinus limbatus	artisanal_and_industrial	Econ Opt for Current Conditions	No climate change	27	harvest	676.62
Carcharhinus limbatus	artisanal_and_industrial	Status Quo	Climate change	27	harvest	563.55
Carcharhinus limbatus	artisanal_and_industrial	Status Quo	No climate change	27	harvest	595.99
Carcharhinus limbatus	artisanal_and_industrial	Econ Opt for Current Conditions	Climate change	28	harvest	531.81
Carcharhinus limbatus	artisanal_and_industrial	Econ Opt for Current Conditions	No climate change	28	harvest	699.06
Carcharhinus limbatus	artisanal_and_industrial	Status Quo	Climate change	28	harvest	539.7
Carcharhinus limbatus	artisanal_and_industrial	Status Quo	No climate change	28	harvest	573.01
Carcharhinus limbatus	artisanal_and_industrial	Econ Opt for Current Conditions	Climate change	29	harvest	540.43
Carcharhinus limbatus	artisanal_and_industrial	Econ Opt for Current Conditions	No climate change	29	harvest	719.56
Carcharhinus limbatus	artisanal_and_industrial	Status Quo	Climate change	29	harvest	517.24
Carcharhinus limbatus	artisanal_and_industrial	Status Quo	No climate change	29	harvest	551.38
Carcharhinus limbatus	artisanal_and_industrial	Econ Opt for Current Conditions	Climate change	30	harvest	547.25
Carcharhinus limbatus	artisanal_and_industrial	Econ Opt for Current Conditions	No climate change	30	harvest	738.22
Carcharhinus limbatus	artisanal_and_industrial	Status Quo	Climate change	30	harvest	496.08
Carcharhinus limbatus	artisanal_and_industrial	Status Quo	No climate change	30	harvest	531.02
Carcharhinus limbatus	artisanal_and_industrial	Econ Opt for Current Conditions	Climate change	1	profit	0
Carcharhinus limbatus	artisanal_and_industrial	Econ Opt for Current Conditions	No climate change	1	profit	0
Carcharhinus limbatus	artisanal_and_industrial	Status Quo	Climate change	1	profit	1.29122e+06
Carcharhinus limbatus	artisanal_and_industrial	Status Quo	No climate change	1	profit	1.29122e+06
Carcharhinus limbatus	artisanal_and_industrial	Econ Opt for Current Conditions	Climate change	2	profit	0
Carcharhinus limbatus	artisanal_and_industrial	Econ Opt for Current Conditions	No climate change	2	profit	0
Carcharhinus limbatus	artisanal_and_industrial	Status Quo	Climate change	2	profit	1.05363e+06
Carcharhinus limbatus	artisanal_and_industrial	Status Quo	No climate change	2	profit	1.05363e+06
Carcharhinus limbatus	artisanal_and_industrial	Econ Opt for Current Conditions	Climate change	3	profit	72.46
Carcharhinus limbatus	artisanal_and_industrial	Econ Opt for Current Conditions	No climate change	3	profit	75.38
Carcharhinus limbatus	artisanal_and_industrial	Status Quo	Climate change	3	profit	839168
Carcharhinus limbatus	artisanal_and_industrial	Status Quo	No climate change	3	profit	839820
Carcharhinus limbatus	artisanal_and_industrial	Econ Opt for Current Conditions	Climate change	4	profit	7924.13
Carcharhinus limbatus	artisanal_and_industrial	Econ Opt for Current Conditions	No climate change	4	profit	8313.52
Carcharhinus limbatus	artisanal_and_industrial	Status Quo	Climate change	4	profit	645086
Carcharhinus limbatus	artisanal_and_industrial	Status Quo	No climate change	4	profit	646873
Carcharhinus limbatus	artisanal_and_industrial	Econ Opt for Current Conditions	Climate change	5	profit	24323.4
Carcharhinus limbatus	artisanal_and_industrial	Econ Opt for Current Conditions	No climate change	5	profit	24909.3
Carcharhinus limbatus	artisanal_and_industrial	Status Quo	Climate change	5	profit	469030
Carcharhinus limbatus	artisanal_and_industrial	Status Quo	No climate change	5	profit	472306
Carcharhinus limbatus	artisanal_and_industrial	Econ Opt for Current Conditions	Climate change	6	profit	37424.6
Carcharhinus limbatus	artisanal_and_industrial	Econ Opt for Current Conditions	No climate change	6	profit	39027.4
Carcharhinus limbatus	artisanal_and_industrial	Status Quo	Climate change	6	profit	308960
Carcharhinus limbatus	artisanal_and_industrial	Status Quo	No climate change	6	profit	313977
Carcharhinus limbatus	artisanal_and_industrial	Econ Opt for Current Conditions	Climate change	7	profit	52374.4
Carcharhinus limbatus	artisanal_and_industrial	Econ Opt for Current Conditions	No climate change	7	profit	53672.3
Carcharhinus limbatus	artisanal_and_industrial	Status Quo	Climate change	7	profit	163106
Carcharhinus limbatus	artisanal_and_industrial	Status Quo	No climate change	7	profit	170035
Carcharhinus limbatus	artisanal_and_industrial	Econ Opt for Current Conditions	Climate change	8	profit	69367.9
Carcharhinus limbatus	artisanal_and_industrial	Econ Opt for Current Conditions	No climate change	8	profit	72196
Carcharhinus limbatus	artisanal_and_industrial	Status Quo	Climate change	8	profit	29924.5
Carcharhinus limbatus	artisanal_and_industrial	Status Quo	No climate change	8	profit	38877.1
Carcharhinus limbatus	artisanal_and_industrial	Econ Opt for Current Conditions	Climate change	9	profit	89580.2
Carcharhinus limbatus	artisanal_and_industrial	Econ Opt for Current Conditions	No climate change	9	profit	94229.6
Carcharhinus limbatus	artisanal_and_industrial	Status Quo	Climate change	9	profit	-91930.6
Carcharhinus limbatus	artisanal_and_industrial	Status Quo	No climate change	9	profit	-80892.1
Carcharhinus limbatus	artisanal_and_industrial	Econ Opt for Current Conditions	Climate change	10	profit	112890
Carcharhinus limbatus	artisanal_and_industrial	Econ Opt for Current Conditions	No climate change	10	profit	120030
Carcharhinus limbatus	artisanal_and_industrial	Status Quo	Climate change	10	profit	-203640
Carcharhinus limbatus	artisanal_and_industrial	Status Quo	No climate change	10	profit	-190489
Carcharhinus limbatus	artisanal_and_industrial	Econ Opt for Current Conditions	Climate change	11	profit	138846
Carcharhinus limbatus	artisanal_and_industrial	Econ Opt for Current Conditions	No climate change	11	profit	149105
Carcharhinus limbatus	artisanal_and_industrial	Status Quo	Climate change	11	profit	-306239
Carcharhinus limbatus	artisanal_and_industrial	Status Quo	No climate change	11	profit	-290979
Carcharhinus limbatus	artisanal_and_industrial	Econ Opt for Current Conditions	Climate change	12	profit	166648
Carcharhinus limbatus	artisanal_and_industrial	Econ Opt for Current Conditions	No climate change	12	profit	180899
Carcharhinus limbatus	artisanal_and_industrial	Status Quo	Climate change	12	profit	-400641
Carcharhinus limbatus	artisanal_and_industrial	Status Quo	No climate change	12	profit	-383294
Carcharhinus limbatus	artisanal_and_industrial	Econ Opt for Current Conditions	Climate change	13	profit	196065
Carcharhinus limbatus	artisanal_and_industrial	Econ Opt for Current Conditions	No climate change	13	profit	215165
Carcharhinus limbatus	artisanal_and_industrial	Status Quo	Climate change	13	profit	-487651
Carcharhinus limbatus	artisanal_and_industrial	Status Quo	No climate change	13	profit	-468257
Carcharhinus limbatus	artisanal_and_industrial	Econ Opt for Current Conditions	Climate change	14	profit	226582
Carcharhinus limbatus	artisanal_and_industrial	Econ Opt for Current Conditions	No climate change	14	profit	251413
Carcharhinus limbatus	artisanal_and_industrial	Status Quo	Climate change	14	profit	-567983
Carcharhinus limbatus	artisanal_and_industrial	Status Quo	No climate change	14	profit	-546592
Carcharhinus limbatus	artisanal_and_industrial	Econ Opt for Current Conditions	Climate change	15	profit	257679
Carcharhinus limbatus	artisanal_and_industrial	Econ Opt for Current Conditions	No climate change	15	profit	289134
Carcharhinus limbatus	artisanal_and_industrial	Status Quo	Climate change	15	profit	-642268
Carcharhinus limbatus	artisanal_and_industrial	Status Quo	No climate change	15	profit	-618939
Carcharhinus limbatus	artisanal_and_industrial	Econ Opt for Current Conditions	Climate change	16	profit	288857
Carcharhinus limbatus	artisanal_and_industrial	Econ Opt for Current Conditions	No climate change	16	profit	327821
Carcharhinus limbatus	artisanal_and_industrial	Status Quo	Climate change	16	profit	-711070
Carcharhinus limbatus	artisanal_and_industrial	Status Quo	No climate change	16	profit	-685865
Carcharhinus limbatus	artisanal_and_industrial	Econ Opt for Current Conditions	Climate change	17	profit	319646
Carcharhinus limbatus	artisanal_and_industrial	Econ Opt for Current Conditions	No climate change	17	profit	367370
Carcharhinus limbatus	artisanal_and_industrial	Status Quo	Climate change	17	profit	-774887
Carcharhinus limbatus	artisanal_and_industrial	Status Quo	No climate change	17	profit	-747876
Carcharhinus limbatus	artisanal_and_industrial	Econ Opt for Current Conditions	Climate change	18	profit	349604
Carcharhinus limbatus	artisanal_and_industrial	Econ Opt for Current Conditions	No climate change	18	profit	406342
Carcharhinus limbatus	artisanal_and_industrial	Status Quo	Climate change	18	profit	-834168
Carcharhinus limbatus	artisanal_and_industrial	Status Quo	No climate change	18	profit	-805420
Carcharhinus limbatus	artisanal_and_industrial	Econ Opt for Current Conditions	Climate change	19	profit	378823
Carcharhinus limbatus	artisanal_and_industrial	Econ Opt for Current Conditions	No climate change	19	profit	444795
Carcharhinus limbatus	artisanal_and_industrial	Status Quo	Climate change	19	profit	-889313
Carcharhinus limbatus	artisanal_and_industrial	Status Quo	No climate change	19	profit	-858897
Carcharhinus limbatus	artisanal_and_industrial	Econ Opt for Current Conditions	Climate change	20	profit	405971
Carcharhinus limbatus	artisanal_and_industrial	Econ Opt for Current Conditions	No climate change	20	profit	482320
Carcharhinus limbatus	artisanal_and_industrial	Status Quo	Climate change	20	profit	-940680
Carcharhinus limbatus	artisanal_and_industrial	Status Quo	No climate change	20	profit	-908666
Carcharhinus limbatus	artisanal_and_industrial	Econ Opt for Current Conditions	Climate change	21	profit	431371
Carcharhinus limbatus	artisanal_and_industrial	Econ Opt for Current Conditions	No climate change	21	profit	518566
Carcharhinus limbatus	artisanal_and_industrial	Status Quo	Climate change	21	profit	-988591
Carcharhinus limbatus	artisanal_and_industrial	Status Quo	No climate change	21	profit	-955048
Carcharhinus limbatus	artisanal_and_industrial	Econ Opt for Current Conditions	Climate change	22	profit	454814
Carcharhinus limbatus	artisanal_and_industrial	Econ Opt for Current Conditions	No climate change	22	profit	553251
Carcharhinus limbatus	artisanal_and_industrial	Status Quo	Climate change	22	profit	-1.03333e+06
Carcharhinus limbatus	artisanal_and_industrial	Status Quo	No climate change	22	profit	-998330
Carcharhinus limbatus	artisanal_and_industrial	Econ Opt for Current Conditions	Climate change	23	profit	476166
Carcharhinus limbatus	artisanal_and_industrial	Econ Opt for Current Conditions	No climate change	23	profit	586159
Carcharhinus limbatus	artisanal_and_industrial	Status Quo	Climate change	23	profit	-1.07517e+06
Carcharhinus limbatus	artisanal_and_industrial	Status Quo	No climate change	23	profit	-1.03877e+06
Carcharhinus limbatus	artisanal_and_industrial	Econ Opt for Current Conditions	Climate change	24	profit	495357
Carcharhinus limbatus	artisanal_and_industrial	Econ Opt for Current Conditions	No climate change	24	profit	617136
Carcharhinus limbatus	artisanal_and_industrial	Status Quo	Climate change	24	profit	-1.11434e+06
Carcharhinus limbatus	artisanal_and_industrial	Status Quo	No climate change	24	profit	-1.07661e+06
Carcharhinus limbatus	artisanal_and_industrial	Econ Opt for Current Conditions	Climate change	25	profit	512364
Carcharhinus limbatus	artisanal_and_industrial	Econ Opt for Current Conditions	No climate change	25	profit	646088
Carcharhinus limbatus	artisanal_and_industrial	Status Quo	Climate change	25	profit	-1.15106e+06
Carcharhinus limbatus	artisanal_and_industrial	Status Quo	No climate change	25	profit	-1.11205e+06
Carcharhinus limbatus	artisanal_and_industrial	Econ Opt for Current Conditions	Climate change	26	profit	527206
Carcharhinus limbatus	artisanal_and_industrial	Econ Opt for Current Conditions	No climate change	26	profit	672972
Carcharhinus limbatus	artisanal_and_industrial	Status Quo	Climate change	26	profit	-1.18551e+06
Carcharhinus limbatus	artisanal_and_industrial	Status Quo	No climate change	26	profit	-1.14528e+06
Carcharhinus limbatus	artisanal_and_industrial	Econ Opt for Current Conditions	Climate change	27	profit	539936
Carcharhinus limbatus	artisanal_and_industrial	Econ Opt for Current Conditions	No climate change	27	profit	697788
Carcharhinus limbatus	artisanal_and_industrial	Status Quo	Climate change	27	profit	-1.21787e+06
Carcharhinus limbatus	artisanal_and_industrial	Status Quo	No climate change	27	profit	-1.17648e+06
Carcharhinus limbatus	artisanal_and_industrial	Econ Opt for Current Conditions	Climate change	28	profit	550633
Carcharhinus limbatus	artisanal_and_industrial	Econ Opt for Current Conditions	No climate change	28	profit	720574
Carcharhinus limbatus	artisanal_and_industrial	Status Quo	Climate change	28	profit	-1.2483e+06
Carcharhinus limbatus	artisanal_and_industrial	Status Quo	No climate change	28	profit	-1.2058e+06
Carcharhinus limbatus	artisanal_and_industrial	Econ Opt for Current Conditions	Climate change	29	profit	559396
Carcharhinus limbatus	artisanal_and_industrial	Econ Opt for Current Conditions	No climate change	29	profit	741394
Carcharhinus limbatus	artisanal_and_industrial	Status Quo	Climate change	29	profit	-1.27695e+06
Carcharhinus limbatus	artisanal_and_industrial	Status Quo	No climate change	29	profit	-1.23339e+06
Carcharhinus limbatus	artisanal_and_industrial	Econ Opt for Current Conditions	Climate change	30	profit	566336
Carcharhinus limbatus	artisanal_and_industrial	Econ Opt for Current Conditions	No climate change	30	profit	760336
Carcharhinus limbatus	artisanal_and_industrial	Status Quo	Climate change	30	profit	-1.30394e+06
Carcharhinus limbatus	artisanal_and_industrial	Status Quo	No climate change	30	profit	-1.25937e+06
Thunnus albacares	industrial	Econ Opt for Current Conditions	Climate change	1	biomass	3.11284e+06
Thunnus albacares	industrial	Econ Opt for Current Conditions	No climate change	1	biomass	3.11284e+06
Thunnus albacares	industrial	Status Quo	Climate change	1	biomass	3.11284e+06
Thunnus albacares	industrial	Status Quo	No climate change	1	biomass	3.11284e+06
Thunnus albacares	industrial	Econ Opt for Current Conditions	Climate change	2	biomass	3.22132e+06
Thunnus albacares	industrial	Econ Opt for Current Conditions	No climate change	2	biomass	3.22132e+06
Thunnus albacares	industrial	Status Quo	Climate change	2	biomass	3.0366e+06
Thunnus albacares	industrial	Status Quo	No climate change	2	biomass	3.0366e+06
Thunnus albacares	industrial	Econ Opt for Current Conditions	Climate change	3	biomass	3.32779e+06
Thunnus albacares	industrial	Econ Opt for Current Conditions	No climate change	3	biomass	3.32816e+06
Thunnus albacares	industrial	Status Quo	Climate change	3	biomass	2.96417e+06
Thunnus albacares	industrial	Status Quo	No climate change	3	biomass	2.96453e+06
Thunnus albacares	industrial	Econ Opt for Current Conditions	Climate change	4	biomass	3.4316e+06
Thunnus albacares	industrial	Econ Opt for Current Conditions	No climate change	4	biomass	3.43271e+06
Thunnus albacares	industrial	Status Quo	Climate change	4	biomass	2.8953e+06
Thunnus albacares	industrial	Status Quo	No climate change	4	biomass	2.89634e+06
Thunnus albacares	industrial	Econ Opt for Current Conditions	Climate change	5	biomass	3.53213e+06
Thunnus albacares	industrial	Econ Opt for Current Conditions	No climate change	5	biomass	3.53437e+06
Thunnus albacares	industrial	Status Quo	Climate change	5	biomass	2.82975e+06
Thunnus albacares	industrial	Status Quo	No climate change	5	biomass	2.83177e+06
Thunnus albacares	industrial	Econ Opt for Current Conditions	Climate change	6	biomass	3.62886e+06
Thunnus albacares	industrial	Econ Opt for Current Conditions	No climate change	6	biomass	3.63258e+06
Thunnus albacares	industrial	Status Quo	Climate change	6	biomass	2.76729e+06
Thunnus albacares	industrial	Status Quo	No climate change	6	biomass	2.77057e+06
Thunnus albacares	industrial	Econ Opt for Current Conditions	Climate change	7	biomass	3.7213e+06
Thunnus albacares	industrial	Econ Opt for Current Conditions	No climate change	7	biomass	3.72684e+06
Thunnus albacares	industrial	Status Quo	Climate change	7	biomass	2.70772e+06
Thunnus albacares	industrial	Status Quo	No climate change	7	biomass	2.71251e+06
Thunnus albacares	industrial	Econ Opt for Current Conditions	Climate change	8	biomass	3.80905e+06
Thunnus albacares	industrial	Econ Opt for Current Conditions	No climate change	8	biomass	3.81672e+06
Thunnus albacares	industrial	Status Quo	Climate change	8	biomass	2.65086e+06
Thunnus albacares	industrial	Status Quo	No climate change	8	biomass	2.65739e+06
Thunnus albacares	industrial	Econ Opt for Current Conditions	Climate change	9	biomass	3891772
Thunnus albacares	industrial	Econ Opt for Current Conditions	No climate change	9	biomass	3.90188e+06
Thunnus albacares	industrial	Status Quo	Climate change	9	biomass	2.59654e+06
Thunnus albacares	industrial	Status Quo	No climate change	9	biomass	2.60501e+06
Thunnus albacares	industrial	Econ Opt for Current Conditions	Climate change	10	biomass	3.96924e+06
Thunnus albacares	industrial	Econ Opt for Current Conditions	No climate change	10	biomass	3.98202e+06
Thunnus albacares	industrial	Status Quo	Climate change	10	biomass	2.54458e+06
Thunnus albacares	industrial	Status Quo	No climate change	10	biomass	2.55522e+06
Thunnus albacares	industrial	Econ Opt for Current Conditions	Climate change	11	biomass	4.04128e+06
Thunnus albacares	industrial	Econ Opt for Current Conditions	No climate change	11	biomass	4.05696e+06
Thunnus albacares	industrial	Status Quo	Climate change	11	biomass	2.49486e+06
Thunnus albacares	industrial	Status Quo	No climate change	11	biomass	2.50783e+06
Thunnus albacares	industrial	Econ Opt for Current Conditions	Climate change	12	biomass	4.10789e+06
Thunnus albacares	industrial	Econ Opt for Current Conditions	No climate change	12	biomass	4.12665e+06
Thunnus albacares	industrial	Status Quo	Climate change	12	biomass	2.44723e+06
Thunnus albacares	industrial	Status Quo	No climate change	12	biomass	2.46271e+06
Thunnus albacares	industrial	Econ Opt for Current Conditions	Climate change	13	biomass	4.1691e+06
Thunnus albacares	industrial	Econ Opt for Current Conditions	No climate change	13	biomass	4.19109e+06
Thunnus albacares	industrial	Status Quo	Climate change	13	biomass	2.40157e+06
Thunnus albacares	industrial	Status Quo	No climate change	13	biomass	2.41972e+06
Thunnus albacares	industrial	Econ Opt for Current Conditions	Climate change	14	biomass	4.22501e+06
Thunnus albacares	industrial	Econ Opt for Current Conditions	No climate change	14	biomass	4.25034e+06
Thunnus albacares	industrial	Status Quo	Climate change	14	biomass	2.35777e+06
Thunnus albacares	industrial	Status Quo	No climate change	14	biomass	2.37873e+06
Thunnus albacares	industrial	Econ Opt for Current Conditions	Climate change	15	biomass	4.2758e+06
Thunnus albacares	industrial	Econ Opt for Current Conditions	No climate change	15	biomass	4.30455e+06
Thunnus albacares	industrial	Status Quo	Climate change	15	biomass	2.31571e+06
Thunnus albacares	industrial	Status Quo	No climate change	15	biomass	2.33962e+06
Thunnus albacares	industrial	Econ Opt for Current Conditions	Climate change	16	biomass	4.32168e+06
Thunnus albacares	industrial	Econ Opt for Current Conditions	No climate change	16	biomass	4.35391e+06
Thunnus albacares	industrial	Status Quo	Climate change	16	biomass	2.27529e+06
Thunnus albacares	industrial	Status Quo	No climate change	16	biomass	2.30228e+06
Thunnus albacares	industrial	Econ Opt for Current Conditions	Climate change	17	biomass	4.3629e+06
Thunnus albacares	industrial	Econ Opt for Current Conditions	No climate change	17	biomass	4.39865e+06
Thunnus albacares	industrial	Status Quo	Climate change	17	biomass	2.23643e+06
Thunnus albacares	industrial	Status Quo	No climate change	17	biomass	2.26662e+06
Thunnus albacares	industrial	Econ Opt for Current Conditions	Climate change	18	biomass	4.39975e+06
Thunnus albacares	industrial	Econ Opt for Current Conditions	No climate change	18	biomass	4.43903e+06
Thunnus albacares	industrial	Status Quo	Climate change	18	biomass	2.19903e+06
Thunnus albacares	industrial	Status Quo	No climate change	18	biomass	2.23253e+06
Thunnus albacares	industrial	Econ Opt for Current Conditions	Climate change	19	biomass	4.43253e+06
Thunnus albacares	industrial	Econ Opt for Current Conditions	No climate change	19	biomass	4.47534e+06
Thunnus albacares	industrial	Status Quo	Climate change	19	biomass	2.16301e+06
Thunnus albacares	industrial	Status Quo	No climate change	19	biomass	2.19993e+06
Thunnus albacares	industrial	Econ Opt for Current Conditions	Climate change	20	biomass	4.46154e+06
Thunnus albacares	industrial	Econ Opt for Current Conditions	No climate change	20	biomass	4.50788e+06
Thunnus albacares	industrial	Status Quo	Climate change	20	biomass	2.12831e+06
Thunnus albacares	industrial	Status Quo	No climate change	20	biomass	2.16875e+06
Thunnus albacares	industrial	Econ Opt for Current Conditions	Climate change	21	biomass	4.4871e+06
Thunnus albacares	industrial	Econ Opt for Current Conditions	No climate change	21	biomass	4.53695e+06
Thunnus albacares	industrial	Status Quo	Climate change	21	biomass	2.09484e+06
Thunnus albacares	industrial	Status Quo	No climate change	21	biomass	2.13889e+06
Thunnus albacares	industrial	Econ Opt for Current Conditions	Climate change	22	biomass	4.5095e+06
Thunnus albacares	industrial	Econ Opt for Current Conditions	No climate change	22	biomass	4.56285e+06
Thunnus albacares	industrial	Status Quo	Climate change	22	biomass	2.06255e+06
Thunnus albacares	industrial	Status Quo	No climate change	22	biomass	2.11029e+06
Thunnus albacares	industrial	Econ Opt for Current Conditions	Climate change	23	biomass	4.52903e+06
Thunnus albacares	industrial	Econ Opt for Current Conditions	No climate change	23	biomass	4.58586e+06
Thunnus albacares	industrial	Status Quo	Climate change	23	biomass	2.03137e+06
Thunnus albacares	industrial	Status Quo	No climate change	23	biomass	2.08289e+06
Thunnus albacares	industrial	Econ Opt for Current Conditions	Climate change	24	biomass	4.54597e+06
Thunnus albacares	industrial	Econ Opt for Current Conditions	No climate change	24	biomass	4.60625e+06
Thunnus albacares	industrial	Status Quo	Climate change	24	biomass	2.00125e+06
Thunnus albacares	industrial	Status Quo	No climate change	24	biomass	2.05661e+06
Thunnus albacares	industrial	Econ Opt for Current Conditions	Climate change	25	biomass	4.56057e+06
Thunnus albacares	industrial	Econ Opt for Current Conditions	No climate change	25	biomass	4.6243e+06
Thunnus albacares	industrial	Status Quo	Climate change	25	biomass	1.97212e+06
Thunnus albacares	industrial	Status Quo	No climate change	25	biomass	2.03142e+06
Thunnus albacares	industrial	Econ Opt for Current Conditions	Climate change	26	biomass	4.57309e+06
Thunnus albacares	industrial	Econ Opt for Current Conditions	No climate change	26	biomass	4.64023e+06
Thunnus albacares	industrial	Status Quo	Climate change	26	biomass	1.94395e+06
Thunnus albacares	industrial	Status Quo	No climate change	26	biomass	2.00724e+06
Thunnus albacares	industrial	Econ Opt for Current Conditions	Climate change	27	biomass	4.58372e+06
Thunnus albacares	industrial	Econ Opt for Current Conditions	No climate change	27	biomass	4.65428e+06
Thunnus albacares	industrial	Status Quo	Climate change	27	biomass	1.91667e+06
Thunnus albacares	industrial	Status Quo	No climate change	27	biomass	1.98402e+06
Thunnus albacares	industrial	Econ Opt for Current Conditions	Climate change	28	biomass	4.59269e+06
Thunnus albacares	industrial	Econ Opt for Current Conditions	No climate change	28	biomass	4.66664e+06
Thunnus albacares	industrial	Status Quo	Climate change	28	biomass	1.89026e+06
Thunnus albacares	industrial	Status Quo	No climate change	28	biomass	1.96173e+06
Thunnus albacares	industrial	Econ Opt for Current Conditions	Climate change	29	biomass	4.60018e+06
Thunnus albacares	industrial	Econ Opt for Current Conditions	No climate change	29	biomass	4.67752e+06
Thunnus albacares	industrial	Status Quo	Climate change	29	biomass	1.86466e+06
Thunnus albacares	industrial	Status Quo	No climate change	29	biomass	1.94032e+06
Thunnus albacares	industrial	Econ Opt for Current Conditions	Climate change	30	biomass	4.60635e+06
Thunnus albacares	industrial	Econ Opt for Current Conditions	No climate change	30	biomass	4.68707e+06
Thunnus albacares	industrial	Status Quo	Climate change	30	biomass	1.83984e+06
Thunnus albacares	industrial	Status Quo	No climate change	30	biomass	1.91973e+06
Thunnus albacares	industrial	Econ Opt for Current Conditions	Climate change	31	biomass	4.61135e+06
Thunnus albacares	industrial	Econ Opt for Current Conditions	No climate change	31	biomass	4.69544e+06
Thunnus albacares	industrial	Status Quo	Climate change	31	biomass	1.81576e+06
Thunnus albacares	industrial	Status Quo	No climate change	31	biomass	1.89994e+06
Thunnus albacares	industrial	Econ Opt for Current Conditions	Climate change	1	harvest	5808.05
Thunnus albacares	industrial	Econ Opt for Current Conditions	No climate change	1	harvest	5808.05
Thunnus albacares	industrial	Status Quo	Climate change	1	harvest	190532
Thunnus albacares	industrial	Status Quo	No climate change	1	harvest	190532
Thunnus albacares	industrial	Econ Opt for Current Conditions	Climate change	2	harvest	8035.59
Thunnus albacares	industrial	Econ Opt for Current Conditions	No climate change	2	harvest	8035.59
Thunnus albacares	industrial	Status Quo	Climate change	2	harvest	185865
Thunnus albacares	industrial	Status Quo	No climate change	2	harvest	185865
Thunnus albacares	industrial	Econ Opt for Current Conditions	Climate change	3	harvest	10756.1
Thunnus albacares	industrial	Econ Opt for Current Conditions	No climate change	3	harvest	10766.5
Thunnus albacares	industrial	Status Quo	Climate change	3	harvest	181432
Thunnus albacares	industrial	Status Quo	No climate change	3	harvest	181454
Thunnus albacares	industrial	Econ Opt for Current Conditions	Climate change	4	harvest	13943.4
Thunnus albacares	industrial	Econ Opt for Current Conditions	No climate change	4	harvest	13980.3
Thunnus albacares	industrial	Status Quo	Climate change	4	harvest	177217
Thunnus albacares	industrial	Status Quo	No climate change	4	harvest	177280
Thunnus albacares	industrial	Econ Opt for Current Conditions	Climate change	5	harvest	17527.4
Thunnus albacares	industrial	Econ Opt for Current Conditions	No climate change	5	harvest	17612.9
Thunnus albacares	industrial	Status Quo	Climate change	5	harvest	173204
Thunnus albacares	industrial	Status Quo	No climate change	5	harvest	173328
Thunnus albacares	industrial	Econ Opt for Current Conditions	Climate change	6	harvest	21477.5
Thunnus albacares	industrial	Econ Opt for Current Conditions	No climate change	6	harvest	21639.1
Thunnus albacares	industrial	Status Quo	Climate change	6	harvest	169381
Thunnus albacares	industrial	Status Quo	No climate change	6	harvest	169582
Thunnus albacares	industrial	Econ Opt for Current Conditions	Climate change	7	harvest	25730
Thunnus albacares	industrial	Econ Opt for Current Conditions	No climate change	7	harvest	25999.8
Thunnus albacares	industrial	Status Quo	Climate change	7	harvest	165735
Thunnus albacares	industrial	Status Quo	No climate change	7	harvest	166028
Thunnus albacares	industrial	Econ Opt for Current Conditions	Climate change	8	harvest	30215.4
Thunnus albacares	industrial	Econ Opt for Current Conditions	No climate change	8	harvest	30629.2
Thunnus albacares	industrial	Status Quo	Climate change	8	harvest	162255
Thunnus albacares	industrial	Status Quo	No climate change	8	harvest	162654
Thunnus albacares	industrial	Econ Opt for Current Conditions	Climate change	9	harvest	34863.9
Thunnus albacares	industrial	Econ Opt for Current Conditions	No climate change	9	harvest	35478.2
Thunnus albacares	industrial	Status Quo	Climate change	9	harvest	158930
Thunnus albacares	industrial	Status Quo	No climate change	9	harvest	159449
Thunnus albacares	industrial	Econ Opt for Current Conditions	Climate change	10	harvest	39636.8
Thunnus albacares	industrial	Econ Opt for Current Conditions	No climate change	10	harvest	40452.6
Thunnus albacares	industrial	Status Quo	Climate change	10	harvest	155750
Thunnus albacares	industrial	Status Quo	No climate change	10	harvest	156401
Thunnus albacares	industrial	Econ Opt for Current Conditions	Climate change	11	harvest	44365.3
Thunnus albacares	industrial	Econ Opt for Current Conditions	No climate change	11	harvest	45437.8
Thunnus albacares	industrial	Status Quo	Climate change	11	harvest	152706
Thunnus albacares	industrial	Status Quo	No climate change	11	harvest	153500
Thunnus albacares	industrial	Econ Opt for Current Conditions	Climate change	12	harvest	49031.5
Thunnus albacares	industrial	Econ Opt for Current Conditions	No climate change	12	harvest	50397.9
Thunnus albacares	industrial	Status Quo	Climate change	12	harvest	149791
Thunnus albacares	industrial	Status Quo	No climate change	12	harvest	150739
Thunnus albacares	industrial	Econ Opt for Current Conditions	Climate change	13	harvest	53575
Thunnus albacares	industrial	Econ Opt for Current Conditions	No climate change	13	harvest	55268.1
Thunnus albacares	industrial	Status Quo	Climate change	13	harvest	146996
Thunnus albacares	industrial	Status Quo	No climate change	13	harvest	148107
Thunnus albacares	industrial	Econ Opt for Current Conditions	Climate change	14	harvest	57943.8
Thunnus albacares	industrial	Econ Opt for Current Conditions	No climate change	14	harvest	59992.7
Thunnus albacares	industrial	Status Quo	Climate change	14	harvest	144315
Thunnus albacares	industrial	Status Quo	No climate change	14	harvest	145598
Thunnus albacares	industrial	Econ Opt for Current Conditions	Climate change	15	harvest	62095.7
Thunnus albacares	industrial	Econ Opt for Current Conditions	No climate change	15	harvest	64525.2
Thunnus albacares	industrial	Status Quo	Climate change	15	harvest	141741
Thunnus albacares	industrial	Status Quo	No climate change	15	harvest	143204
Thunnus albacares	industrial	Econ Opt for Current Conditions	Climate change	16	harvest	65999
Thunnus albacares	industrial	Econ Opt for Current Conditions	No climate change	16	harvest	68829.6
Thunnus albacares	industrial	Status Quo	Climate change	16	harvest	139267
Thunnus albacares	industrial	Status Quo	No climate change	16	harvest	140919
Thunnus albacares	industrial	Econ Opt for Current Conditions	Climate change	17	harvest	69631.8
Thunnus albacares	industrial	Econ Opt for Current Conditions	No climate change	17	harvest	72879.5
Thunnus albacares	industrial	Status Quo	Climate change	17	harvest	136888
Thunnus albacares	industrial	Status Quo	No climate change	17	harvest	138736
Thunnus albacares	industrial	Econ Opt for Current Conditions	Climate change	18	harvest	72981.1
Thunnus albacares	industrial	Econ Opt for Current Conditions	No climate change	18	harvest	76658
Thunnus albacares	industrial	Status Quo	Climate change	18	harvest	134599
Thunnus albacares	industrial	Status Quo	No climate change	18	harvest	136650
Thunnus albacares	industrial	Econ Opt for Current Conditions	Climate change	19	harvest	76041.8
Thunnus albacares	industrial	Econ Opt for Current Conditions	No climate change	19	harvest	80156.4
Thunnus albacares	industrial	Status Quo	Climate change	19	harvest	132395
Thunnus albacares	industrial	Status Quo	No climate change	19	harvest	134654
Thunnus albacares	industrial	Econ Opt for Current Conditions	Climate change	20	harvest	78815.7
Thunnus albacares	industrial	Econ Opt for Current Conditions	No climate change	20	harvest	83373.2
Thunnus albacares	industrial	Status Quo	Climate change	20	harvest	130270
Thunnus albacares	industrial	Status Quo	No climate change	20	harvest	132745
Thunnus albacares	industrial	Econ Opt for Current Conditions	Climate change	21	harvest	81309.7
Thunnus albacares	industrial	Econ Opt for Current Conditions	No climate change	21	harvest	86312.8
Thunnus albacares	industrial	Status Quo	Climate change	21	harvest	128222
Thunnus albacares	industrial	Status Quo	No climate change	21	harvest	130918
Thunnus albacares	industrial	Econ Opt for Current Conditions	Climate change	22	harvest	83534.8
Thunnus albacares	industrial	Econ Opt for Current Conditions	No climate change	22	harvest	88984.1
Thunnus albacares	industrial	Status Quo	Climate change	22	harvest	126245
Thunnus albacares	industrial	Status Quo	No climate change	22	harvest	129167
Thunnus albacares	industrial	Econ Opt for Current Conditions	Climate change	23	harvest	85505.2
Thunnus albacares	industrial	Econ Opt for Current Conditions	No climate change	23	harvest	91399.7
Thunnus albacares	industrial	Status Quo	Climate change	23	harvest	124337
Thunnus albacares	industrial	Status Quo	No climate change	23	harvest	127490
Thunnus albacares	industrial	Econ Opt for Current Conditions	Climate change	24	harvest	87237
Thunnus albacares	industrial	Econ Opt for Current Conditions	No climate change	24	harvest	93574.3
Thunnus albacares	industrial	Status Quo	Climate change	24	harvest	122493
Thunnus albacares	industrial	Status Quo	No climate change	24	harvest	125882
Thunnus albacares	industrial	Econ Opt for Current Conditions	Climate change	25	harvest	88747.3
Thunnus albacares	industrial	Econ Opt for Current Conditions	No climate change	25	harvest	95524.2
Thunnus albacares	industrial	Status Quo	Climate change	25	harvest	120710
Thunnus albacares	industrial	Status Quo	No climate change	25	harvest	124340
Thunnus albacares	industrial	Econ Opt for Current Conditions	Climate change	26	harvest	90053.8
Thunnus albacares	industrial	Econ Opt for Current Conditions	No climate change	26	harvest	97266.7
Thunnus albacares	industrial	Status Quo	Climate change	26	harvest	118986
Thunnus albacares	industrial	Status Quo	No climate change	26	harvest	122860
Thunnus albacares	industrial	Econ Opt for Current Conditions	Climate change	27	harvest	91174
Thunnus albacares	industrial	Econ Opt for Current Conditions	No climate change	27	harvest	98818.9
Thunnus albacares	industrial	Status Quo	Climate change	27	harvest	117317
Thunnus albacares	industrial	Status Quo	No climate change	27	harvest	121439
Thunnus albacares	industrial	Econ Opt for Current Conditions	Climate change	28	harvest	92125
Thunnus albacares	industrial	Econ Opt for Current Conditions	No climate change	28	harvest	100198
Thunnus albacares	industrial	Status Quo	Climate change	28	harvest	115700
Thunnus albacares	industrial	Status Quo	No climate change	28	harvest	120074
Thunnus albacares	industrial	Econ Opt for Current Conditions	Climate change	29	harvest	92923.3
Thunnus albacares	industrial	Econ Opt for Current Conditions	No climate change	29	harvest	101420
Thunnus albacares	industrial	Status Quo	Climate change	29	harvest	114133
Thunnus albacares	industrial	Status Quo	No climate change	29	harvest	118764
Thunnus albacares	industrial	Econ Opt for Current Conditions	Climate change	30	harvest	93584.2
Thunnus albacares	industrial	Econ Opt for Current Conditions	No climate change	30	harvest	102501
Thunnus albacares	industrial	Status Quo	Climate change	30	harvest	112614
Thunnus albacares	industrial	Status Quo	No climate change	30	harvest	117504
Thunnus albacares	industrial	Econ Opt for Current Conditions	Climate change	1	profit	3.29775e+06
Thunnus albacares	industrial	Econ Opt for Current Conditions	No climate change	1	profit	3.29775e+06
Thunnus albacares	industrial	Status Quo	Climate change	1	profit	7.55085e+07
Thunnus albacares	industrial	Status Quo	No climate change	1	profit	7.55085e+07
Thunnus albacares	industrial	Econ Opt for Current Conditions	Climate change	2	profit	4.52209e+06
Thunnus albacares	industrial	Econ Opt for Current Conditions	No climate change	2	profit	4.52209e+06
Thunnus albacares	industrial	Status Quo	Climate change	2	profit	7.24262e+07
Thunnus albacares	industrial	Status Quo	No climate change	2	profit	7.24262e+07
Thunnus albacares	industrial	Econ Opt for Current Conditions	Climate change	3	profit	6.00448e+06
Thunnus albacares	industrial	Econ Opt for Current Conditions	No climate change	3	profit	6.0101e+06
Thunnus albacares	industrial	Status Quo	Climate change	3	profit	6.94982e+07
Thunnus albacares	industrial	Status Quo	No climate change	3	profit	6.95126e+07
Thunnus albacares	industrial	Econ Opt for Current Conditions	Climate change	4	profit	7.7286e+06
Thunnus albacares	industrial	Econ Opt for Current Conditions	No climate change	4	profit	7.74852e+06
Thunnus albacares	industrial	Status Quo	Climate change	4	profit	6.67139e+07
Thunnus albacares	industrial	Status Quo	No climate change	4	profit	6.67559e+07
Thunnus albacares	industrial	Econ Opt for Current Conditions	Climate change	5	profit	9.65635e+06
Thunnus albacares	industrial	Econ Opt for Current Conditions	No climate change	5	profit	9.70224e+06
Thunnus albacares	industrial	Status Quo	Climate change	5	profit	6.40636e+07
Thunnus albacares	industrial	Status Quo	No climate change	5	profit	6.41453e+07
Thunnus albacares	industrial	Econ Opt for Current Conditions	Climate change	6	profit	1.17709e+07
Thunnus albacares	industrial	Econ Opt for Current Conditions	No climate change	6	profit	1.18573e+07
Thunnus albacares	industrial	Status Quo	Climate change	6	profit	6.15385e+07
Thunnus albacares	industrial	Status Quo	No climate change	6	profit	6.16709e+07
Thunnus albacares	industrial	Econ Opt for Current Conditions	Climate change	7	profit	1.40387e+07
Thunnus albacares	industrial	Econ Opt for Current Conditions	No climate change	7	profit	1.41824e+07
Thunnus albacares	industrial	Status Quo	Climate change	7	profit	5.91303e+07
Thunnus albacares	industrial	Status Quo	No climate change	7	profit	5.93236e+07
Thunnus albacares	industrial	Econ Opt for Current Conditions	Climate change	8	profit	1.64233e+07
Thunnus albacares	industrial	Econ Opt for Current Conditions	No climate change	8	profit	1.6643e+07
Thunnus albacares	industrial	Status Quo	Climate change	8	profit	5.68315e+07
Thunnus albacares	industrial	Status Quo	No climate change	8	profit	5.70952e+07
Thunnus albacares	industrial	Econ Opt for Current Conditions	Climate change	9	profit	1.88883e+07
Thunnus albacares	industrial	Econ Opt for Current Conditions	No climate change	9	profit	1.92133e+07
Thunnus albacares	industrial	Status Quo	Climate change	9	profit	5.46351e+07
Thunnus albacares	industrial	Status Quo	No climate change	9	profit	5.49779e+07
Thunnus albacares	industrial	Econ Opt for Current Conditions	Climate change	10	profit	2.14132e+07
Thunnus albacares	industrial	Econ Opt for Current Conditions	No climate change	10	profit	2.18445e+07
Thunnus albacares	industrial	Status Quo	Climate change	10	profit	5.25347e+07
Thunnus albacares	industrial	Status Quo	No climate change	10	profit	5.29646e+07
Thunnus albacares	industrial	Econ Opt for Current Conditions	Climate change	11	profit	2.39118e+07
Thunnus albacares	industrial	Econ Opt for Current Conditions	No climate change	11	profit	2.44781e+07
Thunnus albacares	industrial	Status Quo	Climate change	11	profit	5.05245e+07
Thunnus albacares	industrial	Status Quo	No climate change	11	profit	5.10489e+07
Thunnus albacares	industrial	Econ Opt for Current Conditions	Climate change	12	profit	2.63744e+07
Thunnus albacares	industrial	Econ Opt for Current Conditions	No climate change	12	profit	2.7095e+07
Thunnus albacares	industrial	Status Quo	Climate change	12	profit	4.8599e+07
Thunnus albacares	industrial	Status Quo	No climate change	12	profit	4.92248e+07
Thunnus albacares	industrial	Econ Opt for Current Conditions	Climate change	13	profit	2.87698e+07
Thunnus albacares	industrial	Econ Opt for Current Conditions	No climate change	13	profit	2.9662e+07
Thunnus albacares	industrial	Status Quo	Climate change	13	profit	4.67531e+07
Thunnus albacares	industrial	Status Quo	No climate change	13	profit	4.74867e+07
Thunnus albacares	industrial	Econ Opt for Current Conditions	Climate change	14	profit	3.10714e+07
Thunnus albacares	industrial	Econ Opt for Current Conditions	No climate change	14	profit	3.21503e+07
Thunnus albacares	industrial	Status Quo	Climate change	14	profit	4.49821e+07
Thunnus albacares	industrial	Status Quo	No climate change	14	profit	4.58295e+07
Thunnus albacares	industrial	Econ Opt for Current Conditions	Climate change	15	profit	3.32573e+07
Thunnus albacares	industrial	Econ Opt for Current Conditions	No climate change	15	profit	3.45359e+07
Thunnus albacares	industrial	Status Quo	Climate change	15	profit	4.32816e+07
Thunnus albacares	industrial	Status Quo	No climate change	15	profit	4.42484e+07
Thunnus albacares	industrial	Econ Opt for Current Conditions	Climate change	16	profit	3.53114e+07
Thunnus albacares	industrial	Econ Opt for Current Conditions	No climate change	16	profit	3.68004e+07
Thunnus albacares	industrial	Status Quo	Climate change	16	profit	4.16476e+07
Thunnus albacares	industrial	Status Quo	No climate change	16	profit	4.27389e+07
Thunnus albacares	industrial	Econ Opt for Current Conditions	Climate change	17	profit	3.72224e+07
Thunnus albacares	industrial	Econ Opt for Current Conditions	No climate change	17	profit	3.89303e+07
Thunnus albacares	industrial	Status Quo	Climate change	17	profit	4.00764e+07
Thunnus albacares	industrial	Status Quo	No climate change	17	profit	4.12971e+07
Thunnus albacares	industrial	Econ Opt for Current Conditions	Climate change	18	profit	3.89837e+07
Thunnus albacares	industrial	Econ Opt for Current Conditions	No climate change	18	profit	4.09168e+07
Thunnus albacares	industrial	Status Quo	Climate change	18	profit	3.85644e+07
Thunnus albacares	industrial	Status Quo	No climate change	18	profit	3.9919e+07
Thunnus albacares	industrial	Econ Opt for Current Conditions	Climate change	19	profit	4.05929e+07
Thunnus albacares	industrial	Econ Opt for Current Conditions	No climate change	19	profit	4.27557e+07
Thunnus albacares	industrial	Status Quo	Climate change	19	profit	3.71084e+07
Thunnus albacares	industrial	Status Quo	No climate change	19	profit	3.86011e+07
Thunnus albacares	industrial	Econ Opt for Current Conditions	Climate change	20	profit	4.2051e+07
Thunnus albacares	industrial	Econ Opt for Current Conditions	No climate change	20	profit	4.44462e+07
Thunnus albacares	industrial	Status Quo	Climate change	20	profit	3.57054e+07
Thunnus albacares	industrial	Status Quo	No climate change	20	profit	3.73402e+07
Thunnus albacares	industrial	Econ Opt for Current Conditions	Climate change	21	profit	4.33617e+07
Thunnus albacares	industrial	Econ Opt for Current Conditions	No climate change	21	profit	4.59908e+07
Thunnus albacares	industrial	Status Quo	Climate change	21	profit	3.43524e+07
Thunnus albacares	industrial	Status Quo	No climate change	21	profit	3.6133e+07
Thunnus albacares	industrial	Econ Opt for Current Conditions	Climate change	22	profit	4.45311e+07
Thunnus albacares	industrial	Econ Opt for Current Conditions	No climate change	22	profit	4.73944e+07
Thunnus albacares	industrial	Status Quo	Climate change	22	profit	3.30469e+07
Thunnus albacares	industrial	Status Quo	No climate change	22	profit	3.49769e+07
Thunnus albacares	industrial	Econ Opt for Current Conditions	Climate change	23	profit	4.55665e+07
Thunnus albacares	industrial	Econ Opt for Current Conditions	No climate change	23	profit	4.86634e+07
Thunnus albacares	industrial	Status Quo	Climate change	23	profit	31786346
Thunnus albacares	industrial	Status Quo	No climate change	23	profit	3.3869e+07
Thunnus albacares	industrial	Econ Opt for Current Conditions	Climate change	24	profit	4.64764e+07
Thunnus albacares	industrial	Econ Opt for Current Conditions	No climate change	24	profit	4.98058e+07
Thunnus albacares	industrial	Status Quo	Climate change	24	profit	3.05684e+07
Thunnus albacares	industrial	Status Quo	No climate change	24	profit	3.28068e+07
Thunnus albacares	industrial	Econ Opt for Current Conditions	Climate change	25	profit	4.727e+07
Thunnus albacares	industrial	Econ Opt for Current Conditions	No climate change	25	profit	5.08302e+07
Thunnus albacares	industrial	Status Quo	Climate change	25	profit	2.93909e+07
Thunnus albacares	industrial	Status Quo	No climate change	25	profit	3.17881e+07
Thunnus albacares	industrial	Econ Opt for Current Conditions	Climate change	26	profit	4.79563e+07
Thunnus albacares	industrial	Econ Opt for Current Conditions	No climate change	26	profit	5.17455e+07
Thunnus albacares	industrial	Status Quo	Climate change	26	profit	2.82519e+07
Thunnus albacares	industrial	Status Quo	No climate change	26	profit	3.08106e+07
Thunnus albacares	industrial	Econ Opt for Current Conditions	Climate change	27	profit	4.85449e+07
Thunnus albacares	industrial	Econ Opt for Current Conditions	No climate change	27	profit	5.25608e+07
Thunnus albacares	industrial	Status Quo	Climate change	27	profit	2.71493e+07
Thunnus albacares	industrial	Status Quo	No climate change	27	profit	2.98722e+07
Thunnus albacares	industrial	Econ Opt for Current Conditions	Climate change	28	profit	4.90445e+07
Thunnus albacares	industrial	Econ Opt for Current Conditions	No climate change	28	profit	5.32852e+07
Thunnus albacares	industrial	Status Quo	Climate change	28	profit	2.60814e+07
Thunnus albacares	industrial	Status Quo	No climate change	28	profit	2.8971e+07
Thunnus albacares	industrial	Econ Opt for Current Conditions	Climate change	29	profit	4.94639e+07
Thunnus albacares	industrial	Econ Opt for Current Conditions	No climate change	29	profit	5.39271e+07
Thunnus albacares	industrial	Status Quo	Climate change	29	profit	2.50465e+07
Thunnus albacares	industrial	Status Quo	No climate change	29	profit	2.81051e+07
Thunnus albacares	industrial	Econ Opt for Current Conditions	Climate change	30	profit	4.9811e+07
Thunnus albacares	industrial	Econ Opt for Current Conditions	No climate change	30	profit	5.44948e+07
Thunnus albacares	industrial	Status Quo	Climate change	30	profit	2.40431e+07
Thunnus albacares	industrial	Status Quo	No climate change	30	profit	2.72729e+07
Dosidicus gigas	artisanal_and_industrial	Econ Opt for Current Conditions	Climate change	1	biomass	288774
Dosidicus gigas	artisanal_and_industrial	Econ Opt for Current Conditions	No climate change	1	biomass	288774
Dosidicus gigas	artisanal_and_industrial	Status Quo	Climate change	1	biomass	288774
Dosidicus gigas	artisanal_and_industrial	Status Quo	No climate change	1	biomass	288774
Dosidicus gigas	artisanal_and_industrial	Econ Opt for Current Conditions	Climate change	2	biomass	371253
Dosidicus gigas	artisanal_and_industrial	Econ Opt for Current Conditions	No climate change	2	biomass	371253
Dosidicus gigas	artisanal_and_industrial	Status Quo	Climate change	2	biomass	214185
Dosidicus gigas	artisanal_and_industrial	Status Quo	No climate change	2	biomass	214185
Dosidicus gigas	artisanal_and_industrial	Econ Opt for Current Conditions	Climate change	3	biomass	438428
Dosidicus gigas	artisanal_and_industrial	Econ Opt for Current Conditions	No climate change	3	biomass	439496
Dosidicus gigas	artisanal_and_industrial	Status Quo	Climate change	3	biomass	173305
Dosidicus gigas	artisanal_and_industrial	Status Quo	No climate change	3	biomass	173973
Dosidicus gigas	artisanal_and_industrial	Econ Opt for Current Conditions	Climate change	4	biomass	476019
Dosidicus gigas	artisanal_and_industrial	Econ Opt for Current Conditions	No climate change	4	biomass	478950
Dosidicus gigas	artisanal_and_industrial	Status Quo	Climate change	4	biomass	147914
Dosidicus gigas	artisanal_and_industrial	Status Quo	No climate change	4	biomass	149454
Dosidicus gigas	artisanal_and_industrial	Econ Opt for Current Conditions	Climate change	5	biomass	488273
Dosidicus gigas	artisanal_and_industrial	Econ Opt for Current Conditions	No climate change	5	biomass	493005
Dosidicus gigas	artisanal_and_industrial	Status Quo	Climate change	5	biomass	130831
Dosidicus gigas	artisanal_and_industrial	Status Quo	No climate change	5	biomass	133331
Dosidicus gigas	artisanal_and_industrial	Econ Opt for Current Conditions	Climate change	6	biomass	489850
Dosidicus gigas	artisanal_and_industrial	Econ Opt for Current Conditions	No climate change	6	biomass	496173
Dosidicus gigas	artisanal_and_industrial	Status Quo	Climate change	6	biomass	118664
Dosidicus gigas	artisanal_and_industrial	Status Quo	No climate change	6	biomass	122177
Dosidicus gigas	artisanal_and_industrial	Econ Opt for Current Conditions	Climate change	7	biomass	488810
Dosidicus gigas	artisanal_and_industrial	Econ Opt for Current Conditions	No climate change	7	biomass	496742
Dosidicus gigas	artisanal_and_industrial	Status Quo	Climate change	7	biomass	109612
Dosidicus gigas	artisanal_and_industrial	Status Quo	No climate change	7	biomass	114180
Dosidicus gigas	artisanal_and_industrial	Econ Opt for Current Conditions	Climate change	8	biomass	487250
Dosidicus gigas	artisanal_and_industrial	Econ Opt for Current Conditions	No climate change	8	biomass	496838
Dosidicus gigas	artisanal_and_industrial	Status Quo	Climate change	8	biomass	102633
Dosidicus gigas	artisanal_and_industrial	Status Quo	No climate change	8	biomass	108292
Dosidicus gigas	artisanal_and_industrial	Econ Opt for Current Conditions	Climate change	9	biomass	485580
Dosidicus gigas	artisanal_and_industrial	Econ Opt for Current Conditions	No climate change	9	biomass	496854
Dosidicus gigas	artisanal_and_industrial	Status Quo	Climate change	9	biomass	97088
Dosidicus gigas	artisanal_and_industrial	Status Quo	No climate change	9	biomass	103871
Dosidicus gigas	artisanal_and_industrial	Econ Opt for Current Conditions	Climate change	10	biomass	483879
Dosidicus gigas	artisanal_and_industrial	Econ Opt for Current Conditions	No climate change	10	biomass	496857
Dosidicus gigas	artisanal_and_industrial	Status Quo	Climate change	10	biomass	92564.6
Dosidicus gigas	artisanal_and_industrial	Status Quo	No climate change	10	biomass	100502
Dosidicus gigas	artisanal_and_industrial	Econ Opt for Current Conditions	Climate change	11	biomass	482159
Dosidicus gigas	artisanal_and_industrial	Econ Opt for Current Conditions	No climate change	11	biomass	496857
Dosidicus gigas	artisanal_and_industrial	Status Quo	Climate change	11	biomass	88785.8
Dosidicus gigas	artisanal_and_industrial	Status Quo	No climate change	11	biomass	97903.4
Dosidicus gigas	artisanal_and_industrial	Econ Opt for Current Conditions	Climate change	12	biomass	480425
Dosidicus gigas	artisanal_and_industrial	Econ Opt for Current Conditions	No climate change	12	biomass	496857
Dosidicus gigas	artisanal_and_industrial	Status Quo	Climate change	12	biomass	85560.3
Dosidicus gigas	artisanal_and_industrial	Status Quo	No climate change	12	biomass	95881.6
Dosidicus gigas	artisanal_and_industrial	Econ Opt for Current Conditions	Climate change	13	biomass	478677
Dosidicus gigas	artisanal_and_industrial	Econ Opt for Current Conditions	No climate change	13	biomass	496857
Dosidicus gigas	artisanal_and_industrial	Status Quo	Climate change	13	biomass	82752.6
Dosidicus gigas	artisanal_and_industrial	Status Quo	No climate change	13	biomass	94297.1
Dosidicus gigas	artisanal_and_industrial	Econ Opt for Current Conditions	Climate change	14	biomass	476914
Dosidicus gigas	artisanal_and_industrial	Econ Opt for Current Conditions	No climate change	14	biomass	496857
Dosidicus gigas	artisanal_and_industrial	Status Quo	Climate change	14	biomass	80264.6
Dosidicus gigas	artisanal_and_industrial	Status Quo	No climate change	14	biomass	93048.4
Dosidicus gigas	artisanal_and_industrial	Econ Opt for Current Conditions	Climate change	15	biomass	475136
Dosidicus gigas	artisanal_and_industrial	Econ Opt for Current Conditions	No climate change	15	biomass	496857
Dosidicus gigas	artisanal_and_industrial	Status Quo	Climate change	15	biomass	78024.2
Dosidicus gigas	artisanal_and_industrial	Status Quo	No climate change	15	biomass	92060
Dosidicus gigas	artisanal_and_industrial	Econ Opt for Current Conditions	Climate change	16	biomass	473344
Dosidicus gigas	artisanal_and_industrial	Econ Opt for Current Conditions	No climate change	16	biomass	496857
Dosidicus gigas	artisanal_and_industrial	Status Quo	Climate change	16	biomass	75977.6
Dosidicus gigas	artisanal_and_industrial	Status Quo	No climate change	16	biomass	91274.8
Dosidicus gigas	artisanal_and_industrial	Econ Opt for Current Conditions	Climate change	17	biomass	471536
Dosidicus gigas	artisanal_and_industrial	Econ Opt for Current Conditions	No climate change	17	biomass	496857
Dosidicus gigas	artisanal_and_industrial	Status Quo	Climate change	17	biomass	74084.4
Dosidicus gigas	artisanal_and_industrial	Status Quo	No climate change	17	biomass	90649.3
Dosidicus gigas	artisanal_and_industrial	Econ Opt for Current Conditions	Climate change	18	biomass	469713
Dosidicus gigas	artisanal_and_industrial	Econ Opt for Current Conditions	No climate change	18	biomass	496857
Dosidicus gigas	artisanal_and_industrial	Status Quo	Climate change	18	biomass	72313.8
Dosidicus gigas	artisanal_and_industrial	Status Quo	No climate change	18	biomass	90149.9
Dosidicus gigas	artisanal_and_industrial	Econ Opt for Current Conditions	Climate change	19	biomass	467874
Dosidicus gigas	artisanal_and_industrial	Econ Opt for Current Conditions	No climate change	19	biomass	496857
Dosidicus gigas	artisanal_and_industrial	Status Quo	Climate change	19	biomass	70642.2
Dosidicus gigas	artisanal_and_industrial	Status Quo	No climate change	19	biomass	89750.5
Dosidicus gigas	artisanal_and_industrial	Econ Opt for Current Conditions	Climate change	20	biomass	466020
Dosidicus gigas	artisanal_and_industrial	Econ Opt for Current Conditions	No climate change	20	biomass	496857
Dosidicus gigas	artisanal_and_industrial	Status Quo	Climate change	20	biomass	69051.3
Dosidicus gigas	artisanal_and_industrial	Status Quo	No climate change	20	biomass	89430.5
Dosidicus gigas	artisanal_and_industrial	Econ Opt for Current Conditions	Climate change	21	biomass	464148
Dosidicus gigas	artisanal_and_industrial	Econ Opt for Current Conditions	No climate change	21	biomass	496857
Dosidicus gigas	artisanal_and_industrial	Status Quo	Climate change	21	biomass	67527.1
Dosidicus gigas	artisanal_and_industrial	Status Quo	No climate change	21	biomass	89173.9
Dosidicus gigas	artisanal_and_industrial	Econ Opt for Current Conditions	Climate change	22	biomass	462261
Dosidicus gigas	artisanal_and_industrial	Econ Opt for Current Conditions	No climate change	22	biomass	496857
Dosidicus gigas	artisanal_and_industrial	Status Quo	Climate change	22	biomass	66058.6
Dosidicus gigas	artisanal_and_industrial	Status Quo	No climate change	22	biomass	88967.9
Dosidicus gigas	artisanal_and_industrial	Econ Opt for Current Conditions	Climate change	23	biomass	460356
Dosidicus gigas	artisanal_and_industrial	Econ Opt for Current Conditions	No climate change	23	biomass	496857
Dosidicus gigas	artisanal_and_industrial	Status Quo	Climate change	23	biomass	64637
Dosidicus gigas	artisanal_and_industrial	Status Quo	No climate change	23	biomass	88802.5
Dosidicus gigas	artisanal_and_industrial	Econ Opt for Current Conditions	Climate change	24	biomass	458435
Dosidicus gigas	artisanal_and_industrial	Econ Opt for Current Conditions	No climate change	24	biomass	496857
Dosidicus gigas	artisanal_and_industrial	Status Quo	Climate change	24	biomass	63255.8
Dosidicus gigas	artisanal_and_industrial	Status Quo	No climate change	24	biomass	88669.5
Dosidicus gigas	artisanal_and_industrial	Econ Opt for Current Conditions	Climate change	25	biomass	456495
Dosidicus gigas	artisanal_and_industrial	Econ Opt for Current Conditions	No climate change	25	biomass	496857
Dosidicus gigas	artisanal_and_industrial	Status Quo	Climate change	25	biomass	61909.6
Dosidicus gigas	artisanal_and_industrial	Status Quo	No climate change	25	biomass	88562.6
Dosidicus gigas	artisanal_and_industrial	Econ Opt for Current Conditions	Climate change	26	biomass	454538
Dosidicus gigas	artisanal_and_industrial	Econ Opt for Current Conditions	No climate change	26	biomass	496857
Dosidicus gigas	artisanal_and_industrial	Status Quo	Climate change	26	biomass	60594.2
Dosidicus gigas	artisanal_and_industrial	Status Quo	No climate change	26	biomass	88476.5
Dosidicus gigas	artisanal_and_industrial	Econ Opt for Current Conditions	Climate change	27	biomass	452563
Dosidicus gigas	artisanal_and_industrial	Econ Opt for Current Conditions	No climate change	27	biomass	496857
Dosidicus gigas	artisanal_and_industrial	Status Quo	Climate change	27	biomass	59306.2
Dosidicus gigas	artisanal_and_industrial	Status Quo	No climate change	27	biomass	88407.3
Dosidicus gigas	artisanal_and_industrial	Econ Opt for Current Conditions	Climate change	28	biomass	450570
Dosidicus gigas	artisanal_and_industrial	Econ Opt for Current Conditions	No climate change	28	biomass	496857
Dosidicus gigas	artisanal_and_industrial	Status Quo	Climate change	28	biomass	58043.2
Dosidicus gigas	artisanal_and_industrial	Status Quo	No climate change	28	biomass	88351.6
Dosidicus gigas	artisanal_and_industrial	Econ Opt for Current Conditions	Climate change	29	biomass	448557
Dosidicus gigas	artisanal_and_industrial	Econ Opt for Current Conditions	No climate change	29	biomass	496857
Dosidicus gigas	artisanal_and_industrial	Status Quo	Climate change	29	biomass	56802.8
Dosidicus gigas	artisanal_and_industrial	Status Quo	No climate change	29	biomass	88306.7
Dosidicus gigas	artisanal_and_industrial	Econ Opt for Current Conditions	Climate change	30	biomass	446525
Dosidicus gigas	artisanal_and_industrial	Econ Opt for Current Conditions	No climate change	30	biomass	496857
Dosidicus gigas	artisanal_and_industrial	Status Quo	Climate change	30	biomass	55583.6
Dosidicus gigas	artisanal_and_industrial	Status Quo	No climate change	30	biomass	88270.6
Dosidicus gigas	artisanal_and_industrial	Econ Opt for Current Conditions	Climate change	31	biomass	444474
Dosidicus gigas	artisanal_and_industrial	Econ Opt for Current Conditions	No climate change	31	biomass	496857
Dosidicus gigas	artisanal_and_industrial	Status Quo	Climate change	31	biomass	54384.1
Dosidicus gigas	artisanal_and_industrial	Status Quo	No climate change	31	biomass	88241.5
Dosidicus gigas	artisanal_and_industrial	Econ Opt for Current Conditions	Climate change	1	harvest	6616.11
Dosidicus gigas	artisanal_and_industrial	Econ Opt for Current Conditions	No climate change	1	harvest	6616.11
Dosidicus gigas	artisanal_and_industrial	Status Quo	Climate change	1	harvest	163684
Dosidicus gigas	artisanal_and_industrial	Status Quo	No climate change	1	harvest	163684
Dosidicus gigas	artisanal_and_industrial	Econ Opt for Current Conditions	Climate change	2	harvest	23110.2
Dosidicus gigas	artisanal_and_industrial	Econ Opt for Current Conditions	No climate change	2	harvest	23110.2
Dosidicus gigas	artisanal_and_industrial	Status Quo	Climate change	2	harvest	121405
Dosidicus gigas	artisanal_and_industrial	Status Quo	No climate change	2	harvest	121405
Dosidicus gigas	artisanal_and_industrial	Econ Opt for Current Conditions	Climate change	3	harvest	48985.1
Dosidicus gigas	artisanal_and_industrial	Econ Opt for Current Conditions	No climate change	3	harvest	49510.9
Dosidicus gigas	artisanal_and_industrial	Status Quo	Climate change	3	harvest	98233.1
Dosidicus gigas	artisanal_and_industrial	Status Quo	No climate change	3	harvest	98611.9
Dosidicus gigas	artisanal_and_industrial	Econ Opt for Current Conditions	Climate change	4	harvest	70102.6
Dosidicus gigas	artisanal_and_industrial	Econ Opt for Current Conditions	No climate change	4	harvest	71990.4
Dosidicus gigas	artisanal_and_industrial	Status Quo	Climate change	4	harvest	83841
Dosidicus gigas	artisanal_and_industrial	Status Quo	No climate change	4	harvest	84713.9
Dosidicus gigas	artisanal_and_industrial	Econ Opt for Current Conditions	Climate change	5	harvest	78252.1
Dosidicus gigas	artisanal_and_industrial	Econ Opt for Current Conditions	No climate change	5	harvest	81583.9
Dosidicus gigas	artisanal_and_industrial	Status Quo	Climate change	5	harvest	74158.1
Dosidicus gigas	artisanal_and_industrial	Status Quo	No climate change	5	harvest	75575
Dosidicus gigas	artisanal_and_industrial	Econ Opt for Current Conditions	Climate change	6	harvest	79350.5
Dosidicus gigas	artisanal_and_industrial	Econ Opt for Current Conditions	No climate change	6	harvest	83874.9
Dosidicus gigas	artisanal_and_industrial	Status Quo	Climate change	6	harvest	67261.7
Dosidicus gigas	artisanal_and_industrial	Status Quo	No climate change	6	harvest	69253
Dosidicus gigas	artisanal_and_industrial	Econ Opt for Current Conditions	Climate change	7	harvest	78625.2
Dosidicus gigas	artisanal_and_industrial	Econ Opt for Current Conditions	No climate change	7	harvest	84291
Dosidicus gigas	artisanal_and_industrial	Status Quo	Climate change	7	harvest	62130.5
Dosidicus gigas	artisanal_and_industrial	Status Quo	No climate change	7	harvest	64719.7
Dosidicus gigas	artisanal_and_industrial	Econ Opt for Current Conditions	Climate change	8	harvest	77545.8
Dosidicus gigas	artisanal_and_industrial	Econ Opt for Current Conditions	No climate change	8	harvest	84361.5
Dosidicus gigas	artisanal_and_industrial	Status Quo	Climate change	8	harvest	58174.7
Dosidicus gigas	artisanal_and_industrial	Status Quo	No climate change	8	harvest	61382.4
Dosidicus gigas	artisanal_and_industrial	Econ Opt for Current Conditions	Climate change	9	harvest	76403
Dosidicus gigas	artisanal_and_industrial	Econ Opt for Current Conditions	No climate change	9	harvest	84373.3
Dosidicus gigas	artisanal_and_industrial	Status Quo	Climate change	9	harvest	55031.8
Dosidicus gigas	artisanal_and_industrial	Status Quo	No climate change	9	harvest	58876.7
Dosidicus gigas	artisanal_and_industrial	Econ Opt for Current Conditions	Climate change	10	harvest	75251.5
Dosidicus gigas	artisanal_and_industrial	Econ Opt for Current Conditions	No climate change	10	harvest	84375.2
Dosidicus gigas	artisanal_and_industrial	Status Quo	Climate change	10	harvest	52467.8
Dosidicus gigas	artisanal_and_industrial	Status Quo	No climate change	10	harvest	56966.7
Dosidicus gigas	artisanal_and_industrial	Econ Opt for Current Conditions	Climate change	11	harvest	74101.5
Dosidicus gigas	artisanal_and_industrial	Econ Opt for Current Conditions	No climate change	11	harvest	84375.6
Dosidicus gigas	artisanal_and_industrial	Status Quo	Climate change	11	harvest	50325.9
Dosidicus gigas	artisanal_and_industrial	Status Quo	No climate change	11	harvest	55494
Dosidicus gigas	artisanal_and_industrial	Econ Opt for Current Conditions	Climate change	12	harvest	72955.2
Dosidicus gigas	artisanal_and_industrial	Econ Opt for Current Conditions	No climate change	12	harvest	84375.6
Dosidicus gigas	artisanal_and_industrial	Status Quo	Climate change	12	harvest	48497.6
Dosidicus gigas	artisanal_and_industrial	Status Quo	No climate change	12	harvest	54347.9
Dosidicus gigas	artisanal_and_industrial	Econ Opt for Current Conditions	Climate change	13	harvest	71812.9
Dosidicus gigas	artisanal_and_industrial	Econ Opt for Current Conditions	No climate change	13	harvest	84375.6
Dosidicus gigas	artisanal_and_industrial	Status Quo	Climate change	13	harvest	46906.2
Dosidicus gigas	artisanal_and_industrial	Status Quo	No climate change	13	harvest	53449.8
Dosidicus gigas	artisanal_and_industrial	Econ Opt for Current Conditions	Climate change	14	harvest	70674.9
Dosidicus gigas	artisanal_and_industrial	Econ Opt for Current Conditions	No climate change	14	harvest	84375.6
Dosidicus gigas	artisanal_and_industrial	Status Quo	Climate change	14	harvest	45495.9
[truncated: 7,101 more rows]
